# Supplementary material for: Establishment of a nomogram-based prognostic model (LASSO-Cox regression) for predicting platelet storage lesions under different storage conditions
Source: Front Mol Biosci. 2025 Mar 31;12:1561114. doi: 10.3389/fmolb.2025.1561114 (PMC11994887; doi:10.3389/fmolb.2025.1561114)
Supplement: Supplementary file 2 [file DataSheet1.xlsx]

## Sheet: hsa-miR-6891-5p
NO	hsa-miR-6891-5p	reference		Gene		logFC
0	Control	26.19	26.26	30.62	30.53	0.00112621
1	N22-A-13	26.33	26.4	30.39	31.53	-0.134787
2	N22-A-14	26.44	26.38	30.52	31.15	-0.0405692
3	N22-A-15	26.43	26.69	28.62	28.97	2.13144
4	N22-A-16	25.89	26.06	29.46	29.68	0.761692
5	N22-A-17	26.08	26.07	31.29	30.71	-0.546039
6	N22-A-18	26.05	26.27	28.86	28.24	1.99724
7	N22-B-13	26.03	26.22	27.65	27.93	2.69491
8	N22-B-14	25.68	25.59	30.2	29.34	0.278856
9	N22-B-15	25.56	25.44	30.38	30.95	-0.785783
10	N22-B-16	25.79	25.67	30.32	30.51	-0.330627
11	N22-B-17	25.94	25.86	30.94	30.73	-0.580628
12	N22-B-18	26.11	26.1	27.56	27.86	2.75279
13	N22-C-13	25.82	25.92	31.33	30.52	-0.648018
14	N22-C-14	26.31	26.2	29.01	28.59	1.82128
15	N22-C-15	26.03	26.15	29.94	30.33	0.319386
16	N22-C-16	26.14	26.04	30.83	30.4	-0.158172
17	N22-C-17	25.98	26.02	27.89	28.28	2.27828
18	N22-C-18	25.8	25.79	29.52	30.49	0.220041
19	N22-D-13	26.21	26.4	29.02	29.58	1.38513
20	N22-D-14	25.53	25.36	26.52	26.84	3.12636
21	N22-D-15	25.91	26.08	29.38	29.94	0.714505
22	N22-D-16	25.36	25.48	29.64	29.5	0.202945
23	N22-D-17	25.8	25.92	30.31	30.34	-0.113675
24	N22-D-18	26.11	26.32	30.1	29.75	0.654405
25	N22-E-17	25.73	25.88	28.49	28.76	1.53826
26	N22-E-18	26.21	26.2	29.74	29.6	0.886706
27	N22-E-19	25.99	25.81	30.12	29.88	0.25779
28	N22-E-20	25.69	25.48	30.5	30.53	-0.576104
29	N22-E-21	25.56	25.82	29.11	29.43	0.784703
30	N22-E-22	25.45	25.51	28.23	27.84	1.80845
31	N22-E-23	25.48	25.56	28.33	28.83	1.31211
32	N22-E-24	25.95	26.11	29.64	30.51	0.371827
33	C4-A-14	26.25	26.07	30.58	30.47	-0.0111464
34	C4-A-15	25.6	25.33	29.9	30.56	-0.371276
35	C4-A-16	26.07	25.94	27.67	28.02	2.52205
36	C4-A-17	25.32	25.35	27.63	28.09	1.84333
37	C4-A-18	26.08	26.09	30.78	30.15	0.00412762
38	C4-A-19	26.13	26.19	30.92	31.35	-0.608727
39	C4-A-20	26.09	26.22	31.26	30.32	-0.208295
40	C4-B-13	25.7	25.53	29.18	29.35	0.705005
41	C4-B-14	25.66	25.42	31.06	31.05	-1.16001
42	C4-B-15	26.1	25.97	29.36	28.77	1.35142
43	C4-B-16	26.17	26.29	30.17	30.58	0.220763
44	C4-B-17	25.36	25.48	30.51	30.76	-0.858344
45	C4-B-18	25.92	26	30.55	30.64	-0.283744
46	C4-C-13	25.89	25.69	30.67	29.67	0.0584255
47	C4-C-14	26.12	26.14	30.52	30.68	-0.117748
48	C4-C-15	25.29	25.14	27.06	27.09	2.49203
49	C4-C-16	25.52	25.61	27.87	27.64	2.16528
50	C4-C-17	25.88	25.79	26.91	27.68	2.94147
51	C4-C-18	25.76	25.69	31.39	30.78	-0.977573
52	C4-D-13	25.1	25.23	28.04	27.91	1.54293
53	C4-D-14	25.62	25.74	30.81	30.42	-0.570614
54	C4-D-15	25.39	25.6	30.8	31.14	-1.11119
55	C4-D-16	26.29	26.34	31.1	30.93	-0.347281
56	C4-D-17	26.34	26.18	27.76	27.52	2.9772
57	C4-D-18	26.36	26.21	30.89	31.45	-0.506049
58	C4-E-13	26.12	26.19	31.41	31.46
59	C4-E-14	25.85	25.95	28.97	29.02	1.25608
60	C4-E-15	26.08	25.96	28.39	27.95	2.21796
61	C4-E-16	26.06	25.99	30.41	29.96	0.207899
62	C4-E-17	25.75	25.71	29.36	29.88	0.483441
63	C4-E-18	25.56	25.87	28.13	27.82
64	T-A-13	25.57	25.43	31.7	31.81	-1.90225
65	T-A-14	25.54	25.86	29.97	31.02	-0.342658
66	T-A-15	25.76	25.97	30.14	30.05	0.124519
67	T-A-16	25.75	25.59	30.2	30.39	-0.269657
68	T-A-17	25.65	25.87	31.05	31.23	-1.02301
69	T-A-18	25.7	25.54	31.58	30.46	-0.941722
70	T-B-13	25.78	25.65	30.64	30.59	-0.54832
71	T-B-14	25.72	25.55	30.85	30.64	-0.75368
72	T-B-15	25.14	25.32	27.4	27.67	2.05411
73	T-B-16	25.59	25.72	30.52	30.22	-0.355752
74	T-B-17	25.88	25.96	30.41	31.43	-0.561119
75	T-B-18	26.16	26.24	30.61	30.4	0.0493721
76	T-C-13	25.75	25.76	29.86	30.01	0.171957
77	T-C-14	25.99	26.03	31.39	31.33	-0.999549
78	T-C-15	26.11	26.26	30.94	30.61	-0.228636
79	T-C-16	25.72	25.67	30.34	30.55	-0.395966
80	T-C-17	25.62	25.85	30.31	30.18	-0.153958
81	T-C-18	25.92	25.8	30.43	29.73	0.173293
82	N22-A-19	26.15	26.34	31.63	31.71	-1.07132
83	N22-A-20	25.96	26.06	28.1	28.59
84	N22-A-21	25.91	25.72	30.69	30.9
85	N22-A-22	25.43	25.69	30.21	30.54	-0.449736
86	N22-A-23	26.12	26.18	30.05	30.19	0.382009
87	N22-A-24	25.53	25.37	30.45	30.01	-0.411074
88	N22-B-19	25.47	25.52	29.92	29.65	0.0665237
89	N22-B-20	25.87	25.97	30.04	31.17	-0.226216
90	N22-B-21	25.8	25.81	29.52	29.76	0.519994
91	N22-B-22	25.72	25.78	29.8	29.98	0.213117
92	N22-B-23	26.12	26.01	29.57	29.26	1.00936
93	N22-B-24	25.79	25.51	30.94	30.46	-0.673347
94	N22-C-19	25.94	25.97	30.73	30.8	-0.459498
95	N22-C-20	26.25	26.18	30.44	30.69	0.00583296
96	N22-C-21	25.46	25.56	29.64	29.91	0.0921734
97	N22-C-22	25.77	25.68	31.15	29.88	-0.303843
98	N22-C-23	25.74	25.67	27.11	27.21	2.89629
99	N22-C-24	25.49	25.32	29.26	30.04	0.159587
100	N22-D-19	25.4	25.48	31.47	31.06	-1.45993
101	N22-D-20	25.29	25.47	31.69	30.11	-0.960915
102	N22-D-21	25.87	25.77	28.9	29.01	1.21691
103	N22-D-22	25.58	25.7	31.02	31.6	-1.2898
104	N22-D-23	25.41	25.8	30.58	30.93	-0.776274
105	N22-D-24	25.36	25.61	29.92	30.52	-0.348622
106	N22-E-25	25.51	25.59	28.83	28.52	1.23386
107	N22-E-26	25.79	25.89	30.59	29.93	-0.0317165
108	N22-E-27	25.96	25.93	30.37	31.3	-0.466247
109	N22-E-28	26.07	25.89	29.01	29.59	1.06176
110	N22-E-29	26.06	26	29.47	30.04	0.653281
111	N22-E-30	25.74	25.92	30.02	29.37	0.524107
112	N22-E-31	26.38	26.65	28.87	29.24	1.82814
113	N22-E-32	25.98	26.06	29.04	29.59	1.08161
114	C4-A-21	25.8	25.59	31.23	30.28	-0.62936
115	C4-A-22	25.7	25.58	27.44	29.02	1.96753
116	C4-A-23	25.82	25.58	28.2	28.72	1.61829
117	C4-A-24	25.45	25.57	30.21	30.16	-0.323536
118	C4-A-25	25.5	25.52	29.63	29.21
119	C4-A-26	26.14	26.04	29.43	29.95	0.774169
120	C4-A-27	25.74	25.63	30.08	30.9	-0.396461
121	C4-B-19	25.82	25.9	27.14	27.59	2.86303
122	C4-B-20	25.61	25.69	28.76	28.12	1.59576
123	C4-B-21	26.3	26.2	27.87	28.64	2.39664
124	C4-B-22	25.79	25.9	29.98	29.65	0.390463
125	C4-B-23	26.11	26.32	27.83	28.06	2.6284
126	C4-B-24	25.94	25.97	27.39	27.85	2.70333
127	C4-C-19	25.51	25.4	30.28	30.55	-0.602645
128	C4-C-20	25.66	25.32	29.4	29.1	0.607777
129	C4-C-21	25.6	25.64	30.28	30.01	-0.168554
130	C4-C-22	25.92	25.89	30.05	30.91	-0.161767
131	C4-C-23	25.41	25.34	28.09	28.12	1.6205
132	C4-C-24	25.76	25.83	29.2	29.34	0.877122
133	C4-D-19	25.36	25.33	28.5	28.13	1.39191
134	C4-D-20	25.48	25.57	26.98	27.58	2.62667
135	C4-D-21	25.52	25.54	29.12	28.21	1.28563
136	C4-D-22	26.13	25.97	30.2	30.99	-0.139371
137	C4-D-23	26.19	26.12	28.4	28.73	1.94984
138	C4-D-24	25.89	26.05	30.35	31.17	-0.380292
139	C4-E-19	25.61	25.76	30.36	30.6	-0.438066
140	C4-E-20	25.39	25.32	27.6	27.79	2.01355
141	C4-E-21	25.93	26.05	30.44	29.83	0.23825
142	C4-E-22	25.64	25.51	30.33	30.35	-0.413502
143	C4-E-23	25.74	25.62	30.38	30.13	-0.218344
144	C4-E-24	25.8	25.87	30.5	30.77	-0.443268
145	T-A-19	25.84	25.83	26.8	26.67	3.45147
146	T-A-20	26.16	25.94	27.6	27.63	2.78927
147	T-A-21	25.51	25.27	31.23	31.08	-1.40807
148	T-A-22	26.31	26.16	27.67	27	3.2905
149	T-A-23	25.41	25.49	30.96	32.42	-1.71214
150	T-A-24	26.12	26.29	30.67	29.75	0.419628
151	T-B-19	25.76	25.5	29.73	29.49	0.380834
152	T-B-20	25.79	25.89	31.01	29.96	-0.200646
153	T-B-21	25.95	25.85	30.89	30.95	-0.668822
154	T-B-22	25.43	25.22	29.03	29.29	0.524667
155	T-B-23	25.59	25.7	30.22	30.06	-0.141735
156	T-B-24	25.67	25.78	31.1	30.96	-0.952254
157	T-C-19	25.71	25.63	27.09	27.33
158	T-C-20	25.8	25.75	27.41	27.97	2.46222
159	T-C-21	25.46	25.37	31.17	30.82	-1.21871
160	T-C-22	25.25	25.3	27.18	27.81	2.16434
161	T-C-23	26.29	26.32	28.64	28.66	2.00511
162	T-C-24	25.9	26.02	29.17	29.38	1.04006

## Sheet: hsa-miR-4485-3p
NO	hsa-miR-4485-3p	reference		Gene		logFC
0	Control	26.19	26.26	29.61	29.62	0.000433175
1	N22-A-13	26.33	26.4	30.55	30.5	-0.769359
2	N22-A-14	26.44	26.38	30.31	30.07	-0.384703
3	N22-A-15	26.43	26.69	29.28	29.75	0.459905
4	N22-A-16	25.89	26.06	29.46	29.57	-0.146449
5	N22-A-17	26.08	26.07	29.73	29.86	-0.328528
6	N22-A-18	26.05	26.27	26.44	26.67	3.00377
7	N22-B-13	26.03	26.22	28.42	28.22	1.20159
8	N22-B-14	25.68	25.59	28.13	28.15	0.885736
9	N22-B-15	25.56	25.44	27.12	26.92	1.87471
10	N22-B-16	25.79	25.67	31.15	31.14	-2.02374
11	N22-B-17	25.94	25.86	28.77	28.78	0.515563
12	N22-B-18	26.11	26.1	28.46	29.07	0.762011
13	N22-C-13	25.82	25.92	29.41	29.13	-0.00235153
14	N22-C-14	26.31	26.2	29.28	29.59	0.219359
15	N22-C-15	26.03	26.15	28.02	27.9	1.52249
16	N22-C-16	26.14	26.04	29.22	29.34	0.202114
17	N22-C-17	25.98	26.02	27.31	28	1.776
18	N22-C-18	25.8	25.79	29.16	29.36	-0.0715284
19	N22-D-13	26.21	26.4	27.37	27.03	2.50812
20	N22-D-14	25.53	25.36	27.67	27.58	1.2132
21	N22-D-15	25.91	26.08	28.55	28.81	0.713352
22	N22-D-16	25.36	25.48	27.17	27.6	1.44221
23	N22-D-17	25.8	25.92	27.84	27.67	1.49875
24	N22-D-18	26.11	26.32	26.37	26.24	3.30528
25	N22-E-17	25.73	25.88	27.91	27.84	1.32237
26	N22-E-18	26.21	26.2	28.71	28.64	0.920433
27	N22-E-19	25.99	25.81	27.73	28.01	1.42959
28	N22-E-20	25.69	25.48	28.1	28.23	0.815281
29	N22-E-21	25.56	25.82	27.2	27.15	1.91107
30	N22-E-22	25.45	25.51	28.08	28.45	0.617141
31	N22-E-23	25.48	25.56	28.24	27.86	0.87303
32	N22-E-24	25.95	26.11	29.38	29.61	-0.0682045
33	C4-A-14	26.25	26.07	29.01	29.41	0.356624
34	C4-A-15	25.6	25.33	29.52	29.75	-0.769114
35	C4-A-16	26.07	25.94	27.53	27.02	2.14388
36	C4-A-17	25.32	25.35	28.21	28.37	0.437295
37	C4-A-18	26.08	26.09	30.14	30.07	-0.629567
38	C4-A-19	26.13	26.19	29.52	29.52	0.0303119
39	C4-A-20	26.09	26.22	29.82	30.13	-0.420226
40	C4-B-13	25.7	25.53	29.55	29.94	-0.724359
41	C4-B-14	25.66	25.42	29.15	30.2	-0.646527
42	C4-B-15	26.1	25.97	29.21	29.6	0.0346023
43	C4-B-16	26.17	26.29	29.64	29.52	0.0424946
44	C4-B-17	25.36	25.48	29.61	30.16	-1.0477
45	C4-B-18	25.92	26	29.21	29.92	-0.171202
46	C4-C-13	25.89	25.69	29.17	28.68	0.279167
47	C4-C-14	26.12	26.14	29.44	29.83	-0.101827
48	C4-C-15	25.29	25.14	28.57	28.23	0.216941
49	C4-C-16	25.52	25.61	27.58	27.93	1.21129
50	C4-C-17	25.88	25.79	27.26	27.64	1.78818
51	C4-C-18	25.76	25.69	28.1	27.66	1.25213
52	C4-D-13	25.1	25.23	27.73	27.8	0.791888
53	C4-D-14	25.62	25.74	29.5	29.06	-0.192043
54	C4-D-15	25.39	25.6	29.54	30.13	-0.91623
55	C4-D-16	26.29	26.34	29.86	30.04	-0.241978
56	C4-D-17	26.34	26.18	26.22	26.87	3.14352
57	C4-D-18	26.36	26.21	29.96	29.73	-0.163473
58	C4-E-13	26.12	26.19	29.78	29.76
59	C4-E-14	25.85	25.95	29.58	29.77	-0.381008
60	C4-E-15	26.08	25.96	29.16	29.56	0.0650661
61	C4-E-16	26.06	25.99	29.14	29.18	0.255563
62	C4-E-17	25.75	25.71	29.23	29	0.00971722
63	C4-E-18	25.56	25.87	29.65	29.11
64	T-A-13	25.57	25.43	29.68	29.18	-0.516749
65	T-A-14	25.54	25.86	28.86	29.73	-0.131536
66	T-A-15	25.76	25.97	27.83	27.23	1.75979
67	T-A-16	25.75	25.59	28.97	29.49	-0.14448
68	T-A-17	25.65	25.87	29.19	29.43	-0.150826
69	T-A-18	25.7	25.54	29.42	29.89	-0.623728
70	T-B-13	25.78	25.65	29.51	30.61	-0.851143
71	T-B-14	25.72	25.55	29.76	29.22	-0.437378
72	T-B-15	25.14	25.32	26.53	26.44	2.13851
73	T-B-16	25.59	25.72	28.59	28.54	0.48168
74	T-B-17	25.88	25.96	29.83	30.23	-0.705627
75	T-B-18	26.16	26.24	29.56	29.7	-0.037748
76	T-C-13	25.75	25.76	29.12	30.09	-0.379959
77	T-C-14	25.99	26.03	28.91	29.88	0.0851706
78	T-C-15	26.11	26.26	29.93	29.72	-0.244234
79	T-C-16	25.72	25.67	28.64	28.32	0.614071
80	T-C-17	25.62	25.85	26.83	26.71	2.36083
81	T-C-18	25.92	25.8	27.19	27.31	2.00249
82	N22-A-19	26.15	26.34	29.16	30.23	0.0401301
83	N22-A-20	25.96	26.06	29.58	29.51
84	N22-A-21	25.91	25.72	27.26	27.28
85	N22-A-22	25.43	25.69	29.33	29.49	-0.451934
86	N22-A-23	26.12	26.18	29.16	29.25	0.336014
87	N22-A-24	25.53	25.37	28.58	28.2	0.464692
88	N22-B-19	25.47	25.52	27.1	27.25	1.71217
89	N22-B-20	25.87	25.97	28.72	28.61	0.646914
90	N22-B-21	25.8	25.81	27.4	27.13	1.93632
91	N22-B-22	25.72	25.78	28.33	28.03	0.968096
92	N22-B-23	26.12	26.01	28.63	28.51	0.887295
93	N22-B-24	25.79	25.51	29.09	29.66	-0.300249
94	N22-C-19	25.94	25.97	28.94	29.97	-0.0198904
95	N22-C-20	26.25	26.18	29.36	29.58	0.139614
96	N22-C-21	25.46	25.56	29.95	30.01	-1.07882
97	N22-C-22	25.77	25.68	29.78	28.96	-0.196807
98	N22-C-23	25.74	25.67	26.8	27.07	2.16673
99	N22-C-24	25.49	25.32	29.75	29.66	-0.906796
100	N22-D-19	25.4	25.48	29.29	30.28	-0.871142
101	N22-D-20	25.29	25.47	29.18	29.6	-0.601964
102	N22-D-21	25.87	25.77	28.22	28.55	0.835281
103	N22-D-22	25.58	25.7	29.25	29.98	-0.538065
104	N22-D-23	25.41	25.8	29.65	29.44	-0.533044
105	N22-D-24	25.36	25.61	29.78	29.1	-0.519893
106	N22-E-25	25.51	25.59	27.18	27.05	1.82702
107	N22-E-26	25.79	25.89	27.55	27.88	1.52528
108	N22-E-27	25.96	25.93	29.23	29.21	0.115113
109	N22-E-28	26.07	25.89	29.25	29.66	-0.0676786
110	N22-E-29	26.06	26	29.14	29.72	0.0192645
111	N22-E-30	25.74	25.92	29.13	29.18	0.068022
112	N22-E-31	26.38	26.65	28.83	28.86	1.06639
113	N22-E-32	25.98	26.06	27.52	27.45	1.92598
114	C4-A-21	25.8	25.59	29.97	29.34	-0.532063
115	C4-A-22	25.7	25.58	28.25	28.22	0.796325
116	C4-A-23	25.82	25.58	29.32	29.34	-0.23498
117	C4-A-24	25.45	25.57	28.15	27.94	0.860065
118	C4-A-25	25.5	25.52	27.15	27.38
119	C4-A-26	26.14	26.04	27.69	27.78	1.74657
120	C4-A-27	25.74	25.63	29.7	29.32	-0.421477
121	C4-B-19	25.82	25.9	28.21	28.3	0.996256
122	C4-B-20	25.61	25.69	29.07	29.36	-0.167171
123	C4-B-21	26.3	26.2	27.23	27.4	2.32837
124	C4-B-22	25.79	25.9	29.32	29.33	-0.0889432
125	C4-B-23	26.11	26.32	27.28	27.37	2.28452
126	C4-B-24	25.94	25.97	28.41	28.36	0.960295
127	C4-C-19	25.51	25.4	29.19	29.85	-0.636535
128	C4-C-20	25.66	25.32	30.14	30.12	-1.23997
129	C4-C-21	25.6	25.64	28.73	29.57	-0.0795703
130	C4-C-22	25.92	25.89	28.84	29.84	0.0400405
131	C4-C-23	25.41	25.34	28.27	27.78	0.761128
132	C4-C-24	25.76	25.83	29.69	29.29	-0.290757
133	C4-D-19	25.36	25.33	28.51	28.57	0.19539
134	C4-D-20	25.48	25.57	26.89	26.91	2.01574
135	C4-D-21	25.52	25.54	27.56	27.52	1.38017
136	C4-D-22	26.13	25.97	29.42	30.39	-0.382751
137	C4-D-23	26.19	26.12	29.95	30.23	-0.537793
138	C4-D-24	25.89	26.05	29.04	30.64	-0.26649
139	C4-E-19	25.61	25.76	29.58	29.72	-0.571354
140	C4-E-20	25.39	25.32	28.01	28.61	0.466394
141	C4-E-21	25.93	26.05	29.07	29.46	0.129386
142	C4-E-22	25.64	25.51	29.23	29.66	-0.462575
143	C4-E-23	25.74	25.62	29.31	29.77	-0.450496
144	C4-E-24	25.8	25.87	29.3	29.85	-0.323523
145	T-A-19	25.84	25.83	28.16	27.96	1.16847
146	T-A-20	26.16	25.94	31.31	30.99	-1.69696
147	T-A-21	25.51	25.27	29.31	29.07	-0.40003
148	T-A-22	26.31	26.16	27.91	28.02	1.663
149	T-A-23	25.41	25.49	29.42	29.66	-0.694461
150	T-A-24	26.12	26.29	25.73	25.74	3.86251
151	T-B-19	25.76	25.5	27.14	27.83	1.58171
152	T-B-20	25.79	25.89	29.6	29.68	-0.408579
153	T-B-21	25.95	25.85	28.96	29.73	-0.00336127
154	T-B-22	25.43	25.22	28.97	28.94	-0.236104
155	T-B-23	25.59	25.7	29.6	30.21	-0.836949
156	T-B-24	25.67	25.78	29.16	29.74	-0.304999
157	T-C-19	25.71	25.63	27.16	27.68
158	T-C-20	25.8	25.75	29.66	29.63	-0.479705
159	T-C-21	25.46	25.37	30.07	29.77	-1.10651
160	T-C-22	25.25	25.3	26.94	26.67	1.86652
161	T-C-23	26.29	26.32	27.78	27.92	1.84678
162	T-C-24	25.9	26.02	29.55	30.08	-0.43955

## Sheet: hsa-miR-3138
NO	hsa-miR-3138	reference		Gene		logFC
1	Control	26.19	26.26	30.32	30.47	0.00237311
2	N22-A-13	26.33	26.4	30.41	30.72	-0.021265
3	N22-A-14	26.44	26.38	30.65	30.5	0.00726049
4	N22-A-15	26.43	26.69	28.59	28.47	2.2071
5	N22-A-16	25.89	26.06	31.11	30.98	-0.896034
6	N22-A-17	26.08	26.07	30.28	30.51	-0.145413
7	N22-A-18	26.05	26.27	29.26	29.39	1.01065
8	N22-B-13	26.03	26.22	28.39	28.63	1.79311
9	N22-B-14	25.68	25.59	27.03	27.61	2.51465
10	N22-B-15	25.56	25.44	31.21	31.53	-1.6899
11	N22-B-16	25.79	25.67	30.89	30.1	-0.540341
12	N22-B-17	25.94	25.86	29.58	29.58	0.490554
13	N22-B-18	26.11	26.1	28.67	28.35	1.77386
14	N22-C-13	25.82	25.92	30.5	30.24	-0.323285
15	N22-C-14	26.31	26.2	29.76	29.64	0.727295
16	N22-C-15	26.03	26.15	29.29	29.79	0.742801
17	N22-C-16	26.14	26.04	30.19	30.71	-0.165831
18	N22-C-17	25.98	26.02	26.63	26.82	3.44826
19	N22-C-18	25.8	25.79	30.92	30.34	-0.636039
20	N22-D-13	26.21	26.4	30.29	30.04	0.318534
21	N22-D-14	25.53	25.36	27.93	27.76	1.77501
22	N22-D-15	25.91	26.08	28.27	28.67	1.71132
23	N22-D-16	25.36	25.48	28.61	28.43	1.07405
24	N22-D-17	25.8	25.92	29.44	28.75	0.977111
25	N22-D-18	26.11	26.32	28.36	28.41	2.00403
26	N22-E-17	25.73	25.88	27.23	27.14	2.79265
27	N22-E-18	26.21	26.2	28.28	29	1.77947
28	N22-E-19	25.99	25.81	29.4	28.97	0.903767
29	N22-E-20	25.69	25.48	28.81	28.67	1.02052
30	N22-E-21	25.56	25.82	28.97	29.18	0.794667
31	N22-E-22	25.45	25.51	28.74	28.38	1.10151
32	N22-E-23	25.48	25.56	29.33	28.35	0.932214
33	N22-E-24	25.95	26.11	30.23	30.02	0.0810345
34	C4-A-14	26.25	26.07	31.05	30.59	-0.468938
35	C4-A-15	25.6	25.33	30.95	30.83	-1.24745
36	C4-A-16	26.07	25.94	30.49	30.51	-0.323502
37	C4-A-17	25.32	25.35	28.39	28.69	0.972862
38	C4-A-18	26.08	26.09	29.53	30.01	0.50488
39	C4-A-19	26.13	26.19	30.66	30.1	-0.0226856
40	C4-A-20	26.09	26.22	30.47	31.07	-0.412567
41	C4-B-13	25.7	25.53	30.92	30.31	-0.795495
42	C4-B-14	25.66	25.42	30.74	30.72	-1.01498
43	C4-B-15	26.1	25.97	30.15	30.11	0.0766024
44	C4-B-16	26.17	26.29	31.65	31.77	-1.30751
45	C4-B-17	25.36	25.48	30.72	30.49	-1.00917
46	C4-B-18	25.92	26	30.76	30.35	-0.40993
47	C4-C-13	25.89	25.69	30.93	30.51	-0.741307
48	C4-C-14	26.12	26.14	30.79	30.75	-0.469827
49	C4-C-15	25.29	25.14	28.52	28.53	0.861957
50	C4-C-16	25.52	25.61	28.99	28.67	0.914556
51	C4-C-17	25.88	25.79	28.8	28.51	1.35798
52	C4-C-18	25.76	25.69	29.34	29.66	0.404279
53	C4-D-13	25.1	25.23	29.75	29.36	-0.205398
54	C4-D-14	25.62	25.74	30.99	30.98	-1.13374
55	C4-D-15	25.39	25.6	31.06	30.46	-1.06021
56	C4-D-16	26.29	26.34	30.43	30.25	0.148022
57	C4-D-17	26.34	26.18	27.9	26.51	3.38852
58	C4-D-18	26.36	26.21	30.59	29.89	0.258994
59	C4-E-13	26.12	26.19	30.42	30.04
60	C4-E-14	25.85	25.95	28.89	28.76	1.24733
61	C4-E-15	26.08	25.96	28.15	28.54	1.85939
62	C4-E-16	26.06	25.99	30.34	30.76	-0.339345
63	C4-E-17	25.75	25.71	30.4	31.19	-0.84145
64	C4-E-18	25.56	25.87	29.46	29.19
65	T-A-13	25.57	25.43	30.04	30.76	-0.683845
66	T-A-14	25.54	25.86	31.53	31.5	-1.63607
67	T-A-15	25.76	25.97	29	27.62	1.88789
68	T-A-16	25.75	25.59	30.36	30.24	-0.456536
69	T-A-17	25.65	25.87	28.83	28.27	1.41119
70	T-A-18	25.7	25.54	30.2	29.96	-0.282798
71	T-B-13	25.78	25.65	30.41	30.57	-0.601319
72	T-B-14	25.72	25.55	28.4	29	1.13847
73	T-B-15	25.14	25.32	26.96	26.38	2.76176
74	T-B-16	25.59	25.72	30.12	30.22	-0.34267
75	T-B-17	25.88	25.96	30.58	31.07	-0.713742
76	T-B-18	26.16	26.24	31.14	30.22	-0.23732
77	T-C-13	25.75	25.76	28.07	27.94	1.92147
78	T-C-14	25.99	26.03	30.14	30.73	-0.224909
79	T-C-15	26.11	26.26	30.1	29.94	0.339166
80	T-C-16	25.72	25.67	26.98	27.06	2.84577
81	T-C-17	25.62	25.85	28.82	28.93	1.03563
82	T-C-18	25.92	25.8	30.75	30.06	-0.332889
83	N22-A-19	26.15	26.34	30.68	30.19	0.00382942
84	N22-A-20	25.96	26.06	28.31	28.08
85	N22-A-21	25.91	25.72	28.74	28.72
86	N22-A-22	25.43	25.69	31.06	30.61	-1.08168
87	N22-A-23	26.12	26.18	29.63	29.53	0.741178
88	N22-A-24	25.53	25.37	29.41	29.38	0.227295
89	N22-B-19	25.47	25.52	28.91	27.36	1.72907
90	N22-B-20	25.87	25.97	28.45	28.24	1.74968
91	N22-B-21	25.8	25.81	28.59	28.39	1.48847
92	N22-B-22	25.72	25.78	29.53	29.97	0.187021
93	N22-B-23	26.12	26.01	28.97	29.23	1.1419
94	N22-B-24	25.79	25.51	31.55	30.49	-1.09798
95	N22-C-19	25.94	25.97	28.3	28.22	1.86563
96	N22-C-20	26.25	26.18	30.42	30.88	-0.246319
97	N22-C-21	25.46	25.56	29.91	30.11	-0.325671
98	N22-C-22	25.77	25.68	30.3	30.73	-0.603337
99	N22-C-23	25.74	25.67	27.35	27.24	2.58147
100	N22-C-24	25.49	25.32	29.9	30.26	-0.491297
101	N22-D-19	25.4	25.48	30.49	30.09	-0.665627
102	N22-D-20	25.29	25.47	30.61	30.17	-0.820485
103	N22-D-21	25.87	25.77	29.25	29.25	0.740866
104	N22-D-22	25.58	25.7	30.71	30.4	-0.735442
105	N22-D-23	25.41	25.8	30.77	30.63	-0.910164
106	N22-D-24	25.36	25.61	30.91	29.75	-0.556016
107	N22-E-25	25.51	25.59	29.41	27.85	1.29187
108	N22-E-26	25.79	25.89	28.35	28.49	1.59256
109	N22-E-27	25.96	25.93	30.32	30.21	-0.148874
110	N22-E-28	26.07	25.89	29.15	29.17	0.99284
111	N22-E-29	26.06	26	31.01	30.41	-0.478719
112	N22-E-30	25.74	25.92	30.37	30.26	-0.311146
113	N22-E-31	26.38	26.65	27.68	27.89	2.91012
114	N22-E-32	25.98	26.06	26.6	27.06	3.37881
115	C4-A-21	25.8	25.59	31.13	31.04	-1.21548
116	C4-A-22	25.7	25.58	32.44	31.75	-2.24289
117	C4-A-23	25.82	25.58	28.92	28.66	1.09083
118	C4-A-24	25.45	25.57	28.35	28.53	1.24405
119	C4-A-25	25.5	25.52	27.94	28.2
120	C4-A-26	26.14	26.04	28.18	28.64	1.86912
121	C4-A-27	25.74	25.63	28.72	28.95	1.02563
122	C4-B-19	25.82	25.9	29.11	28.91	1.02402
123	C4-B-20	25.61	25.69	28.58	28.44	1.31225
124	C4-B-21	26.3	26.2	26.82	26.99	3.51837
125	C4-B-22	25.79	25.9	29.03	28.57	1.2343
126	C4-B-23	26.11	26.32	29.34	29.02	1.21767
127	C4-B-24	25.94	25.97	30.32	30.19	-0.128458
128	C4-C-19	25.51	25.4	30.8	30.44	-0.982752
129	C4-C-20	25.66	25.32	30.31	30.73	-0.834777
130	C4-C-21	25.6	25.64	30.11	30.94	-0.675978
131	C4-C-22	25.92	25.89	30.62	30.17	-0.302447
132	C4-C-23	25.41	25.34	29.19	29.35	0.277641
133	C4-C-24	25.76	25.83	28.59	29.01	1.18065
134	C4-D-19	25.36	25.33	29.99	28.97	0.123405
135	C4-D-20	25.48	25.57	27.17	27.34	2.4432
136	C4-D-21	25.52	25.54	29.58	29.03	0.421087
137	C4-D-22	26.13	25.97	30.47	29.56	0.277808
138	C4-D-23	26.19	26.12	29.38	29.67	0.807699
139	C4-D-24	25.89	26.05	30.01	30.55	-0.112664
140	C4-E-19	25.61	25.76	30.91	30.38	-0.763849
141	C4-E-20	25.39	25.32	31.6	31.3	-1.91679
142	C4-E-21	25.93	26.05	30.87	30.95	-0.748198
143	C4-E-22	25.64	25.51	29.95	30.83	-0.577455
144	C4-E-23	25.74	25.62	30.67	30.23	-0.582043
145	C4-E-24	25.8	25.87	30.02	30.6	-0.275623
146	T-A-19	25.84	25.83	28.48	28.08	1.73883
147	T-A-20	26.16	25.94	29.89	29.66	0.453768
148	T-A-21	25.51	25.27	30.04	29.85	-0.37689
149	T-A-22	26.31	26.16	26.35	26.2	4.1339
150	T-A-23	25.41	25.49	30.55	29.8	-0.506248
151	T-A-24	26.12	26.29	28.31	29.05	1.74444
152	T-B-19	25.76	25.5	27.46	27.56	2.29672
153	T-B-20	25.79	25.89	30.45	30.75	-0.58135
154	T-B-21	25.95	25.85	30.07	30.39	-0.15028
155	T-B-22	25.43	25.22	28.65	28.74	0.804519
156	T-B-23	25.59	25.7	30.2	31.24	-0.8122
157	T-B-24	25.67	25.78	30.37	30.53	-0.551735
158	T-C-19	25.71	25.63	28.45	28.46
159	T-C-20	25.8	25.75	29.03	28.63	1.12904
160	T-C-21	25.46	25.37	31.01	31.1	-1.4686
161	T-C-22	25.25	25.3	26.82	27.77	2.22704
162	T-C-23	26.29	26.32	29.98	29.17	0.956193
163	T-C-24	25.9	26.02	27.88	28.06	2.16405

## Sheet: hsa-miR-12136
NO	hsa-miR-12136	reference		Gene		logFC
1	Control	26.19	26.26	21.6	21.74	-0.00287794
2	N22-A-13	26.33	26.4	21.81	21.7	0.0514726
3	N22-A-14	26.44	26.38	21.03	21.04	0.815321
4	N22-A-15	26.43	26.69	19.98	19.99	2.02086
5	N22-A-16	25.89	26.06	21.07	20.93	0.4192
6	N22-A-17	26.08	26.07	21.6	21.82	-0.190802
7	N22-A-18	26.05	26.27	21.3	21.28	0.314224
8	N22-B-13	26.03	26.22	20.37	20.22	1.27507
9	N22-B-14	25.68	25.59	19.13	19	2.01217
10	N22-B-15	25.56	25.44	20.33	20.3	0.626325
11	N22-B-16	25.79	25.67	20.59	21.09	0.352801
12	N22-B-17	25.94	25.86	21	20.68	0.509409
13	N22-B-18	26.11	26.1	20.15	20.64	1.17071
14	N22-C-13	25.82	25.92	24.49	23.89	-2.84816
15	N22-C-14	26.31	26.2	20.02	20.12	1.62691
16	N22-C-15	26.03	26.15	21.19	21.32	0.277711
17	N22-C-16	26.14	26.04	21.13	21.7	0.143835
18	N22-C-17	25.98	26.02	18.43	18.2	3.12972
19	N22-C-18	25.8	25.79	22.79	22.98	-1.64687
20	N22-D-13	26.21	26.4	18.95	19.48	2.55733
21	N22-D-14	25.53	25.36	20.29	20.37	0.558057
22	N22-D-15	25.91	26.08	19.78	20.42	1.3727
23	N22-D-16	25.36	25.48	19.98	20.66	0.580946
24	N22-D-17	25.8	25.92	19.83	20.84	1.05288
25	N22-D-18	26.11	26.32	20.72	20.48	1.0638
26	N22-E-17	25.73	25.88	19.32	19.51	1.83507
27	N22-E-18	26.21	26.2	20.32	20.75	1.12597
28	N22-E-19	25.99	25.81	20.8	20.98	0.455611
29	N22-E-20	25.69	25.48	20.61	20.47	0.490515
30	N22-E-21	25.56	25.82	19.9	20.66	0.905326
31	N22-E-22	25.45	25.51	20.97	21	-0.0646101
32	N22-E-23	25.48	25.56	20.19	20.71	0.533857
33	N22-E-24	25.95	26.11	20.1	20.51	1.18173
34	C4-A-14	26.25	26.07	21.29	21.27	0.32284
35	C4-A-15	25.6	25.33	21.51	21.71	-0.69523
36	C4-A-16	26.07	25.94	19.95	19.9	1.52168
37	C4-A-17	25.32	25.35	19.2	19.66	1.36333
38	C4-A-18	26.08	26.09	20.16	20.2	1.34515
39	C4-A-19	26.13	26.19	21.95	21.54	-0.130172
40	C4-A-20	26.09	26.22	21.78	21.41	0.0132929
41	C4-B-13	25.7	25.53	22.31	21.91	-1.03868
42	C4-B-14	25.66	25.42	21.57	21.1	-0.33096
43	C4-B-15	26.1	25.97	20.74	20.5	0.861449
44	C4-B-16	26.17	26.29	21.12	21.44	0.400101
45	C4-B-17	25.36	25.48	22.13	22.15	-1.27872
46	C4-B-18	25.92	26	21.04	21.53	0.136258
47	C4-C-13	25.89	25.69	21.18	21.46	-0.0797548
48	C4-C-14	26.12	26.14	21.55	22.02	-0.19591
49	C4-C-15	25.29	25.14	21.28	21.84	-0.876049
50	C4-C-16	25.52	25.61	19.94	20	1.03601
51	C4-C-17	25.88	25.79	20.56	20.59	0.70078
52	C4-C-18	25.76	25.69	20.11	20.09	1.06546
53	C4-D-13	25.1	25.23	20.38	20.37	0.231472
54	C4-D-14	25.62	25.74	21.34	22.13	-0.560341
55	C4-D-15	25.39	25.6	21.93	21.74	-0.893057
56	C4-D-16	26.29	26.34	21.6	22.26	-0.137366
57	C4-D-17	26.34	26.18	19.2	19.21	2.49723
58	C4-D-18	26.36	26.21	21.43	21.68	0.177357
59	C4-E-13	26.12	26.19	21.68	21.47
60	C4-E-14	25.85	25.95	21.73	21.67	-0.358822
61	C4-E-15	26.08	25.96	19.73	20.34	1.45825
62	C4-E-16	26.06	25.99	21.02	21.07	0.420641
63	C4-E-17	25.75	25.71	20.24	20.78	0.685258
64	C4-E-18	25.56	25.87	19.44	19.87
65	T-A-13	25.57	25.43	22.17	22.56	-1.41016
66	T-A-14	25.54	25.86	20.28	21.84	0.290173
67	T-A-15	25.76	25.97	19.82	19.88	1.45913
68	T-A-16	25.75	25.59	21.13	21.81	-0.318085
69	T-A-17	25.65	25.87	21.34	21.14	-0.0323476
70	T-A-18	25.7	25.54	21.59	21.82	-0.638204
71	T-B-13	25.78	25.65	22.1	21.53	-0.630567
72	T-B-14	25.72	25.55	19.95	20.33	0.949978
73	T-B-15	25.14	25.32	20.2	20.18	0.48284
74	T-B-16	25.59	25.72	21.28	21.16	-0.122289
75	T-B-17	25.88	25.96	21.31	21.47	-0.0272286
76	T-B-18	26.16	26.24	20.95	21.66	0.378798
77	T-C-13	25.75	25.76	20.61	20.48	0.651472
78	T-C-14	25.99	26.03	20.84	20.73	0.666187
79	T-C-15	26.11	26.26	20.97	21.41	0.453658
80	T-C-16	25.72	25.67	19.69	19.37	1.61407
81	T-C-17	25.62	25.85	20.23	20.43	0.853042
82	T-C-18	25.92	25.8	21.86	21.83	-0.543675
83	N22-A-19	26.15	26.34	21.28	21.46	0.320931
84	N22-A-20	25.96	26.06	20.47	20.69
85	N22-A-21	25.91	25.72	20.51	20.58
86	N22-A-22	25.43	25.69	21.85	21.41	-0.607441
87	N22-A-23	26.12	26.18	20.34	20.33	1.25532
88	N22-A-24	25.53	25.37	20.62	20.86	0.157202
89	N22-B-19	25.47	25.52	19.43	19.14	1.65749
90	N22-B-20	25.87	25.97	20.11	20.35	1.13585
91	N22-B-21	25.8	25.81	20.74	20.45	0.657283
92	N22-B-22	25.72	25.78	20.29	20.18	0.95636
93	N22-B-23	26.12	26.01	22.89	21.97	-0.851827
94	N22-B-24	25.79	25.51	20.28	21.12	0.457073
95	N22-C-19	25.94	25.97	21.92	21.87	-0.499705
96	N22-C-20	26.25	26.18	22.5	21.91	-0.519623
97	N22-C-21	25.46	25.56	20.15	20.82	0.504416
98	N22-C-22	25.77	25.68	20.95	21.47	-0.0209957
99	N22-C-23	25.74	25.67	18.56	19.16	2.31639
100	N22-C-24	25.49	25.32	21.17	21.04	-0.256034
101	N22-D-19	25.4	25.48	21.89	21.33	-0.702443
102	N22-D-20	25.29	25.47	22.28	21.49	-1.00878
103	N22-D-21	25.87	25.77	19.88	20.87	0.96917
104	N22-D-22	25.58	25.7	22.39	21.8	-0.9838
105	N22-D-23	25.41	25.8	21.68	21.72	-0.641723
106	N22-D-24	25.36	25.61	21.61	21.44	-0.592089
107	N22-E-25	25.51	25.59	20.21	20.52	0.633865
108	N22-E-26	25.79	25.89	19.97	19.55	1.5361
109	N22-E-27	25.96	25.93	21.09	21.44	0.130666
110	N22-E-28	26.07	25.89	20.38	20.62	0.92779
111	N22-E-29	26.06	26	21.13	21.17	0.320451
112	N22-E-30	25.74	25.92	20.98	22.03	-0.138707
113	N22-E-31	26.38	26.65	20.01	19.67	2.1313
114	N22-E-32	25.98	26.06	18.7	18.94	2.64554
115	C4-A-21	25.8	25.59	21.4	20.97	-0.030221
116	C4-A-22	25.7	25.58	20.07	20.63	0.75825
117	C4-A-23	25.82	25.58	20.18	19.66	1.24829
118	C4-A-24	25.45	25.57	20.71	20.68	0.256325
119	C4-A-25	25.5	25.52	20.75	20.58
120	C4-A-26	26.14	26.04	20.29	20.83	0.995985
121	C4-A-27	25.74	25.63	19.26	20.75	1.30542
122	C4-B-19	25.82	25.9	20.37	20.74	0.757384
123	C4-B-20	25.61	25.69	19.51	19.73	1.47474
124	C4-B-21	26.3	26.2	18.69	19.12	2.80183
125	C4-B-22	25.79	25.9	20.39	21.42	0.47108
126	C4-B-23	26.11	26.32	18.7	19.22	2.72212
127	C4-B-24	25.94	25.97	22.15	21.77	-0.552447
128	C4-C-19	25.51	25.4	20.91	21.73	-0.366461
129	C4-C-20	25.66	25.32	22	21.44	-0.753005
130	C4-C-21	25.6	25.64	20.96	21.62	-0.192444
131	C4-C-22	25.92	25.89	21.91	21.74	-0.477419
132	C4-C-23	25.41	25.34	19.79	20.46	0.728974
133	C4-C-24	25.76	25.83	19.17	19.41	1.95041
134	C4-D-19	25.36	25.33	20.69	20.91	-0.0107325
135	C4-D-20	25.48	25.57	19.06	19.13	1.87113
136	C4-D-21	25.52	25.54	20.61	19.86	0.783232
137	C4-D-22	26.13	25.97	21.55	22.06	-0.290363
138	C4-D-23	26.19	26.12	20.18	20.32	1.34712
139	C4-D-24	25.89	26.05	21.38	21.96	-0.22883
140	C4-E-19	25.61	25.76	21.13	22.09	-0.404632
141	C4-E-20	25.39	25.32	21.31	21.67	-0.683376
142	C4-E-21	25.93	26.05	21.03	21.43	0.215066
143	C4-E-22	25.64	25.51	19.92	20.01	1.05217
144	C4-E-23	25.74	25.62	21.45	21.63	-0.415947
145	C4-E-24	25.8	25.87	22.06	21.72	-0.604583
146	T-A-19	25.84	25.83	18.41	18.57	2.78723
147	T-A-20	26.16	25.94	20.53	20.61	0.924744
148	T-A-21	25.51	25.27	20.89	21.39	-0.283462
149	T-A-22	26.31	26.16	18.98	18.81	2.78445
150	T-A-23	25.41	25.49	20.73	21.03	0.0183383
151	T-A-24	26.12	26.29	20.38	20.69	1.12081
152	T-B-19	25.76	25.5	19.17	19.14	1.92093
153	T-B-20	25.79	25.89	22.25	22.33	-1.00858
154	T-B-21	25.95	25.85	20.6	20.64	0.721005
155	T-B-22	25.43	25.22	20.46	20.16	0.466602
156	T-B-23	25.59	25.7	21.11	21.01	0.0269144
157	T-B-24	25.67	25.78	21.51	21.69	-0.431146
158	T-C-19	25.71	25.63	20.87	20.68
159	T-C-20	25.8	25.75	19.94	19.9	1.29536
160	T-C-21	25.46	25.37	21.62	21.67	-0.789082
161	T-C-22	25.25	25.3	19.01	19.26	1.58563
162	T-C-23	26.29	26.32	21.75	21.56	0.0932035
163	T-C-24	25.9	26.02	21.65	21.99	-0.40876

## Sheet: hsa-miR-4485-5p
NO	hsa-miR-4485-5p	reference		Gene		logFC
1	Control	26.19	26.26	26.4	26.47	0.000849022
2	N22-A-13	26.33	26.4	25.95	25.33	0.968477
3	N22-A-14	26.44	26.38	25.26	25.81	1.11136
4	N22-A-15	26.43	26.69	24.5	24.3	2.37931
5	N22-A-16	25.89	26.06	25.73	25.56	0.545005
6	N22-A-17	26.08	26.07	25.1	25.9	0.839764
7	N22-A-18	26.05	26.27	25.94	26.09	0.361138
8	N22-B-13	26.03	26.22	24.78	24.77	1.56313
9	N22-B-14	25.68	25.59	23.31	23.62	2.38901
10	N22-B-15	25.56	25.44	25.79	25.52	0.0625544
11	N22-B-16	25.79	25.67	26.85	27.04	-1.00063
12	N22-B-17	25.94	25.86	25.54	25.48	0.600866
13	N22-B-18	26.11	26.1	23.82	23.93	2.44106
14	N22-C-13	25.82	25.92	25.95	25.48	0.384922
15	N22-C-14	26.31	26.2	25.71	25.98	0.627355
16	N22-C-15	26.03	26.15	25.93	25.82	0.427295
17	N22-C-16	26.14	26.04	25.59	25.94	0.546454
18	N22-C-17	25.98	26.02	24.89	24.63	1.45599
19	N22-C-18	25.8	25.79	25.7	25.58	0.366256
20	N22-D-13	26.21	26.4	26.55	26.73	-0.119069
21	N22-D-14	25.53	25.36	22.91	22.77	2.8192
22	N22-D-15	25.91	26.08	26.86	26.74	-0.59125
23	N22-D-16	25.36	25.48	23.68	23.6	1.9918
24	N22-D-17	25.8	25.92	26.51	26.93	-0.633522
25	N22-D-18	26.11	26.32	23.67	23.35	2.92767
26	N22-E-17	25.73	25.88	23.27	23.29	2.73698
27	N22-E-18	26.21	26.2	26.35	26.51	-0.0127744
28	N22-E-19	25.99	25.81	24.83	25.51	0.982504
29	N22-E-20	25.69	25.48	24.76	24.68	1.07937
30	N22-E-21	25.56	25.82	25.72	25.76	0.165988
31	N22-E-22	25.45	25.51	23.99	23.92	1.73574
32	N22-E-23	25.48	25.56	24.74	24.29	1.23303
33	N22-E-24	25.95	26.11	25.36	25.41	0.857434
34	C4-A-14	26.25	26.07	26.77	26.74	-0.382117
35	C4-A-15	25.6	25.33	25.7	25.78	-0.0581384
36	C4-A-16	26.07	25.94	23.91	24.67	1.97594
37	C4-A-17	25.32	25.35	25.28	25.5	0.159267
38	C4-A-18	26.08	26.09	25.81	25.96	0.411957
39	C4-A-19	26.13	26.19	26.18	26.3	0.131559
40	C4-A-20	26.09	26.22	25.78	25.35	0.817425
41	C4-B-13	25.7	25.53	25.48	25.81	0.191918
42	C4-B-14	25.66	25.42	25.35	26	0.116286
43	C4-B-15	26.1	25.97	26.13	25.92	0.225281
44	C4-B-16	26.17	26.29	25.58	25.93	0.696835
45	C4-B-17	25.36	25.48	25.64	26.07	-0.207791
46	C4-B-18	25.92	26	25.33	25.18	0.917503
47	C4-C-13	25.89	25.69	25.13	26.42	0.368084
48	C4-C-14	26.12	26.14	25.9	25.75	0.516983
49	C4-C-15	25.29	25.14	24.32	24.6	0.973731
50	C4-C-16	25.52	25.61	24.39	24.46	1.35113
51	C4-C-17	25.88	25.79	25	24.8	1.14916
52	C4-C-18	25.76	25.69	23.64	23.59	2.32064
53	C4-D-13	25.1	25.23	24.66	24.84	0.629269
54	C4-D-14	25.62	25.74	26.08	26.48	-0.374934
55	C4-D-15	25.39	25.6	25.3	25.44	0.340515
56	C4-D-16	26.29	26.34	25.38	25.22	1.22743
57	C4-D-17	26.34	26.18	23.22	23.38	3.17443
58	C4-D-18	26.36	26.21	26.3	25.86	0.433658
59	C4-E-13	26.12	26.19	26.44	26.1
60	C4-E-14	25.85	25.95	23.29	23.73	2.61758
61	C4-E-15	26.08	25.96	24.79	25.07	1.30803
62	C4-E-16	26.06	25.99	25.32	25.91	0.650377
63	C4-E-17	25.75	25.71	25.84	25.73	0.156187
64	C4-E-18	25.56	25.87	25.67	25.78
65	T-A-13	25.57	25.43	25.35	25.2	0.438646
66	T-A-14	25.54	25.86	25.7	25.83	0.155318
67	T-A-15	25.76	25.97	24.97	24.94	1.1239
68	T-A-16	25.75	25.59	25.48	26.09	0.12922
69	T-A-17	25.65	25.87	25.67	25.75	0.264744
70	T-A-18	25.7	25.54	25.16	25.92	0.341694
71	T-B-13	25.78	25.65	25.7	25.86	0.148681
72	T-B-14	25.72	25.55	24.04	24.13	1.7632
73	T-B-15	25.14	25.32	24.97	24.56	0.692321
74	T-B-16	25.59	25.72	26.48	26.89	-0.80402
75	T-B-17	25.88	25.96	25.74	25.26	0.650426
76	T-B-18	26.16	26.24	25.4	25.69	0.872829
77	T-C-13	25.75	25.76	25.43	25.64	0.433826
78	T-C-14	25.99	26.03	25.37	25.85	0.63001
79	T-C-15	26.11	26.26	26.16	25.78	0.439424
80	T-C-16	25.72	25.67	24.08	24.12	1.80536
81	T-C-17	25.62	25.85	23.52	23.42	2.48044
82	T-C-18	25.92	25.8	25.42	24.89	0.94045
83	N22-A-19	26.15	26.34	25.07	26.1	0.963157
84	N22-A-20	25.96	26.06	24.09	23.91
85	N22-A-21	25.91	25.72	24.29	24.72
86	N22-A-22	25.43	25.69	25.64	25.68	0.115988
87	N22-A-23	26.12	26.18	25.94	25.74	0.523775
88	N22-A-24	25.53	25.37	24.83	24.68	0.909166
89	N22-B-19	25.47	25.52	24.22	24.01	1.59403
90	N22-B-20	25.87	25.97	24.76	24.92	1.29308
91	N22-B-21	25.8	25.81	25.3	25.49	0.623134
92	N22-B-22	25.72	25.78	27.09	27.21	-1.18844
93	N22-B-23	26.12	26.01	26.2	26.11	0.12175
94	N22-B-24	25.79	25.51	25.95	25.58	0.113611
95	N22-C-19	25.94	25.97	24.26	24.46	1.80854
96	N22-C-20	26.25	26.18	26.02	25.98	0.425563
97	N22-C-21	25.46	25.56	25.08	25.45	0.467695
98	N22-C-22	25.77	25.68	27.03	27.13	-1.14343
99	N22-C-23	25.74	25.67	23.34	23.49	2.50237
100	N22-C-24	25.49	25.32	25.68	26.13	-0.270023
101	N22-D-19	25.4	25.48	24.97	25.77	0.33531
102	N22-D-20	25.29	25.47	25.15	24.98	0.530308
103	N22-D-21	25.87	25.77	25.83	25.96	0.13733
104	N22-D-22	25.58	25.7	26.04	26.2	-0.266536
105	N22-D-23	25.41	25.8	25.24	26.12	0.21422
106	N22-D-24	25.36	25.61	25.87	25.66	-0.0607739
107	N22-E-25	25.51	25.59	23.85	23.89	1.89069
108	N22-E-26	25.79	25.89	24.44	24.51	1.57629
109	N22-E-27	25.96	25.93	25.39	25.82	0.566039
110	N22-E-28	26.07	25.89	26.18	26.31	-0.0507308
111	N22-E-29	26.06	26	25.11	25.35	1.0153
112	N22-E-30	25.74	25.92	25.83	26.06	0.102384
113	N22-E-31	26.38	26.65	26.41	26.16	0.451716
114	N22-E-32	25.98	26.06	23.53	23.56	2.68563
115	C4-A-21	25.8	25.59	25.45	25.87	0.264048
116	C4-A-22	25.7	25.58	25.38	25.48	0.422114
117	C4-A-23	25.82	25.58	26.3	26.18	-0.323768
118	C4-A-24	25.45	25.57	24.99	24.95	0.751386
119	C4-A-25	25.5	25.52	24.67	25.15
120	C4-A-26	26.14	26.04	23.69	23.8	2.55691
121	C4-A-27	25.74	25.63	24.61	24.46	1.363
122	C4-B-19	25.82	25.9	25.59	25.15	0.717264
123	C4-B-20	25.61	25.69	25.16	25.22	0.670866
124	C4-B-21	26.3	26.2	23.31	23.67	2.98207
125	C4-B-22	25.79	25.9	25.16	25.4	0.781033
126	C4-B-23	26.11	26.32	25.95	25.47	0.738689
127	C4-B-24	25.94	25.97	26.54	27.39	-0.738207
128	C4-C-19	25.51	25.4	25.17	25.7	0.255251
129	C4-C-20	25.66	25.32	25.86	25.97	-0.203959
130	C4-C-21	25.6	25.64	25.41	25.46	0.395355
131	C4-C-22	25.92	25.89	25.34	25.9	0.52208
132	C4-C-23	25.41	25.34	24.33	24.44	1.20147
133	C4-C-24	25.76	25.83	24.41	24.94	1.35463
134	C4-D-19	25.36	25.33	23.02	22.98	2.55522
135	C4-D-20	25.48	25.57	23.7	23.67	2.05078
136	C4-D-21	25.52	25.54	24.86	24.71	0.956983
137	C4-D-22	26.13	25.97	25.43	25.45	0.822252
138	C4-D-23	26.19	26.12	26.86	26.37	-0.228872
139	C4-D-24	25.89	26.05	25.49	25.68	0.600343
140	C4-E-19	25.61	25.76	26.15	25.73	-0.0278212
141	C4-E-20	25.39	25.32	25.89	25.23	0.0428418
142	C4-E-21	25.93	26.05	26.06	25.88	0.234053
143	C4-E-22	25.64	25.51	25.14	24.85	0.798738
144	C4-E-23	25.74	25.62	25.4	25.56	0.413464
145	C4-E-24	25.8	25.87	25.81	25.4	0.454941
146	T-A-19	25.84	25.83	25.79	25.83	0.235147
147	T-A-20	26.16	25.94	26.57	26.82	-0.425402
148	T-A-21	25.51	25.27	26.21	25.77	-0.368306
149	T-A-22	26.31	26.16	23.6	23.86	2.7228
150	T-A-23	25.41	25.49	25.81	25.91	-0.198579
151	T-A-24	26.12	26.29	24.53	24.51	1.89754
152	T-B-19	25.76	25.5	24.02	24.13	1.7719
153	T-B-20	25.79	25.89	25.95	25.7	0.231275
154	T-B-21	25.95	25.85	25.96	25.45	0.428286
155	T-B-22	25.43	25.22	24.7	24.75	0.814034
156	T-B-23	25.59	25.7	26.01	25.64	0.0428772
157	T-B-24	25.67	25.78	25.43	25.8	0.332877
158	T-C-19	25.71	25.63	24.88	24.99
159	T-C-20	25.8	25.75	26.62	26.43	-0.536658
160	T-C-21	25.46	25.37	25.9	25.56	-0.0943054
161	T-C-22	25.25	25.3	23.65	23.58	1.87064
162	T-C-23	26.29	26.32	26.23	26.74	0.0524976
163	T-C-24	25.9	26.02	25.39	25.75	0.612447

## Sheet: hsa-miR-25-5p
NO	hsa-miR-25-5p	reference		Gene		logFC
1	Control	26.19	26.26	27.69	28.4	0.0436677
2	N22-A-13	26.33	26.4	28.21	28	0.0842421
3	N22-A-14	26.44	26.38	28.16	28.76	-0.198719
4	N22-A-15	26.43	26.69	27.07	27.14	1.28127
5	N22-A-16	25.89	26.06	27.6	27.47	0.263966
6	N22-A-17	26.08	26.07	28.2	28.22	-0.314957
7	N22-A-18	26.05	26.27	27.4	27.54	0.515887
8	N22-B-13	26.03	26.22	26.96	27.38	0.793356
9	N22-B-14	25.68	25.59	27.03	26.68	0.61129
10	N22-B-15	25.56	25.44	27.24	27.13	0.137295
11	N22-B-16	25.79	25.67	27.97	27.93	-0.398614
12	N22-B-17	25.94	25.86	27.29	27.03	0.566404
13	N22-B-18	26.11	26.1	26.98	27.57	0.679961
14	N22-C-13	25.82	25.92	27.94	28.13	-0.341008
15	N22-C-14	26.31	26.2	27.07	26.81	1.1419
16	N22-C-15	26.03	26.15	27.5	27.83	0.255662
17	N22-C-16	26.14	26.04	28.16	28.15	-0.244125
18	N22-C-17	25.98	26.02	26.5	26.13	1.51697
19	N22-C-18	25.8	25.79	27.65	29.05	-0.571443
20	N22-D-13	26.21	26.4	25.26	25.44	2.78093
21	N22-D-14	25.53	25.36	26.57	26.17	0.911321
22	N22-D-15	25.91	26.08	27.2	27.35	0.544451
23	N22-D-16	25.36	25.48	27.8	27.51	-0.406478
24	N22-D-17	25.8	25.92	27.89	28.06	-0.29125
25	N22-D-18	26.11	26.32	27.48	27.66	0.471623
26	N22-E-17	25.73	25.88	26.2	26.19	1.43196
27	N22-E-18	26.21	26.2	27.39	27.41	0.625043
28	N22-E-19	25.99	25.81	27.19	27.56	0.359635
29	N22-E-20	25.69	25.48	26.41	26.06	1.18441
30	N22-E-21	25.56	25.82	27.75	27.51	-0.109166
31	N22-E-22	25.45	25.51	27.21	27.08	0.156776
32	N22-E-23	25.48	25.56	27.08	26.8	0.407337
33	N22-E-24	25.95	26.11	28.3	29.16	-0.814629
34	C4-A-14	26.25	26.07	28.11	28.62	-0.359775
35	C4-A-15	25.6	25.33	28.07	28.58	-1.01127
36	C4-A-16	26.07	25.94	27.07	26.96	0.812512
37	C4-A-17	25.32	25.35	26.94	27.13	0.123204
38	C4-A-18	26.08	26.09	27.44	27.88	0.261718
39	C4-A-19	26.13	26.19	28.38	28.68	-0.541904
40	C4-A-20	26.09	26.22	27.74	27.55	0.334589
41	C4-B-13	25.7	25.53	27.95	28.47	-0.749195
42	C4-B-14	25.66	25.42	28.46	27.37	-0.449433
43	C4-B-15	26.1	25.97	28.5	28.82	-0.794682
44	C4-B-16	26.17	26.29	28.49	28.54	-0.463536
45	C4-B-17	25.36	25.48	28.16	28.08	-0.878198
46	C4-B-18	25.92	26	28.35	28.18	-0.481943
47	C4-C-13	25.89	25.69	27.64	28.08	-0.229827
48	C4-C-14	26.12	26.14	28.28	28.99	-0.641722
49	C4-C-15	25.29	25.14	25.16	25.41	1.75736
50	C4-C-16	25.52	25.61	27.76	27.63	-0.307835
51	C4-C-17	25.88	25.79	26.44	26.69	1.09611
52	C4-C-18	25.76	25.69	27.84	28.07	-0.404997
53	C4-D-13	25.1	25.23	27.42	27.22	-0.330073
54	C4-D-14	25.62	25.74	28.04	28.02	-0.528718
55	C4-D-15	25.39	25.6	28.11	29.03	-1.17906
56	C4-D-16	26.29	26.34	28.61	27.86	-0.0515856
57	C4-D-17	26.34	26.18	25.04	25.34	2.9
58	C4-D-18	26.36	26.21	28.19	28.47	-0.216269
59	C4-E-13	26.12	26.19	28.67	28.64
60	C4-E-14	25.85	25.95	25.78	25.89	1.88691
61	C4-E-15	26.08	25.96	25.62	25.41	2.33006
62	C4-E-16	26.06	25.99	28.17	28.59	-0.519345
63	C4-E-17	25.75	25.71	28.78	28.39	-1.02172
64	C4-E-18	25.56	25.87	27.51	27.64
65	T-A-13	25.57	25.43	28.15	28.4	-0.947894
66	T-A-14	25.54	25.86	28.03	28.97	-0.895905
67	T-A-15	25.76	25.97	26.93	27.79	0.391972
68	T-A-16	25.75	25.59	27.71	29.12	-0.756976
69	T-A-17	25.65	25.87	28.06	28.61	-0.724758
70	T-A-18	25.7	25.54	28.53	28.47	-1.05747
71	T-B-13	25.78	25.65	27.83	28.82	-0.705233
72	T-B-14	25.72	25.55	27.54	27.12	0.142733
73	T-B-15	25.14	25.32	27.27	27.44	-0.299692
74	T-B-16	25.59	25.72	26.67	26.96	0.668738
75	T-B-17	25.88	25.96	27.74	27.56	0.0933599
76	T-B-18	26.16	26.24	28.31	27.99	-0.120591
77	T-C-13	25.75	25.76	28.37	28.33	-0.774853
78	T-C-14	25.99	26.03	27.89	27.87	-0.0498267
79	T-C-15	26.11	26.26	27.72	28.72	-0.128089
80	T-C-16	25.72	25.67	26.71	26.94	0.694795
81	T-C-17	25.62	25.85	27.13	27.28	0.356527
82	T-C-18	25.92	25.8	27.09	27.57	0.371119
83	N22-A-19	26.15	26.34	27.95	28.03	0.07868
84	N22-A-20	25.96	26.06	27.17	27.13
85	N22-A-21	25.91	25.72	27.81	27.95
86	N22-A-22	25.43	25.69	28	27.67	-0.439736
87	N22-A-23	26.12	26.18	27.61	26.98	0.709431
88	N22-A-24	25.53	25.37	27.02	27.2	0.165022
89	N22-B-19	25.47	25.52	27.17	27.37	0.0486796
90	N22-B-20	25.87	25.97	26.4	26.67	1.21217
91	N22-B-21	25.8	25.81	27.17	27.7	0.214211
92	N22-B-22	25.72	25.78	27	27.12	0.511559
93	N22-B-23	26.12	26.01	28.31	28.2	-0.367904
94	N22-B-24	25.79	25.51	28.23	28.47	-0.868233
95	N22-C-19	25.94	25.97	28.08	28.71	-0.585803
96	N22-C-20	26.25	26.18	28.4	28.25	-0.287627
97	N22-C-21	25.46	25.56	27.75	28.12	-0.592305
98	N22-C-22	25.77	25.68	27.82	27.79	-0.25922
99	N22-C-23	25.74	25.67	27.31	27.99	-0.084877
100	N22-C-24	25.49	25.32	27.53	27.83	-0.444714
101	N22-D-19	25.4	25.48	28.33	27.68	-0.708144
102	N22-D-20	25.29	25.47	28.34	28.17	-1.04969
103	N22-D-21	25.87	25.77	27.01	27.03	0.620901
104	N22-D-22	25.58	25.7	28.33	28.35	-0.878718
105	N22-D-23	25.41	25.8	28.05	28.2	-0.684913
106	N22-D-24	25.36	25.61	28.41	28.32	-1.05389
107	N22-E-25	25.51	25.59	26.96	26.59	0.607384
108	N22-E-26	25.79	25.89	27.06	27.27	0.499684
109	N22-E-27	25.96	25.93	27.92	28.43	-0.387502
110	N22-E-28	26.07	25.89	27.27	26.46	0.993921
111	N22-E-29	26.06	26	28.26	28.2	-0.379376
112	N22-E-30	25.74	25.92	27.96	28.06	-0.356328
113	N22-E-31	26.38	26.65	28.58	28.86	-0.371911
114	N22-E-32	25.98	26.06	25.99	26.16	1.76806
115	C4-A-21	25.8	25.59	27.42	28.52	-0.348789
116	C4-A-22	25.7	25.58	27.86	27.91	-0.423536
117	C4-A-23	25.82	25.58	27.9	28.67	-0.709243
118	C4-A-24	25.45	25.57	27.53	27.21	-0.0298985
119	C4-A-25	25.5	25.52	27.16	27.29
120	C4-A-26	26.14	26.04	27.56	27.41	0.427815
121	C4-A-27	25.74	25.63	26.75	26.24	1.03347
122	C4-B-19	25.82	25.9	27.02	27.5	0.440426
123	C4-B-20	25.61	25.69	26.59	26.86	0.751862
124	C4-B-21	26.3	26.2	26.33	26.14	1.83899
125	C4-B-22	25.79	25.9	26.47	26.06	1.41556
126	C4-B-23	26.11	26.32	25.31	25.73	2.53405
127	C4-B-24	25.94	25.97	26.98	27.49	0.562498
128	C4-C-19	25.51	25.4	28.24	28.29	-0.988735
129	C4-C-20	25.66	25.32	27.89	28.12	-0.680429
130	C4-C-21	25.6	25.64	27.44	27.08	0.191339
131	C4-C-22	25.92	25.89	28.15	28.72	-0.681953
132	C4-C-23	25.41	25.34	26.9	26.77	0.361888
133	C4-C-24	25.76	25.83	27	27.17	0.532927
134	C4-D-19	25.36	25.33	27.41	27.1	-0.0816116
135	C4-D-20	25.48	25.57	25.04	24.65	2.51384
136	C4-D-21	25.52	25.54	28.66	28.67	-1.31496
137	C4-D-22	26.13	25.97	28.72	28.44	-0.701001
138	C4-D-23	26.19	26.12	27.91	27.49	0.290655
139	C4-D-24	25.89	26.05	28.34	28.49	-0.620834
140	C4-E-19	25.61	25.76	27.76	28.14	-0.430576
141	C4-E-20	25.39	25.32	27.03	26.64	0.353563
142	C4-E-21	25.93	26.05	27.94	27.93	-0.123744
143	C4-E-22	25.64	25.51	27.97	28.35	-0.751061
144	C4-E-23	25.74	25.62	28.19	28.69	-0.917199
145	C4-E-24	25.8	25.87	28.06	27.66	-0.190757
146	T-A-19	25.84	25.83	26.68	26.88	0.878472
147	T-A-20	26.16	25.94	28.8	28.45	-0.740223
148	T-A-21	25.51	25.27	28.38	27.84	-0.869896
149	T-A-22	26.31	26.16	25.97	25.91	2.11726
150	T-A-23	25.41	25.49	28.36	28.5	-1.15775
151	T-A-24	26.12	26.29	27.15	27.39	0.762487
152	T-B-19	25.76	25.5	27.07	27.82	0.059047
153	T-B-20	25.79	25.89	28.14	27.68	-0.230877
154	T-B-21	25.95	25.85	28.23	27.91	-0.34028
155	T-B-22	25.43	25.22	27.78	28.14	-0.799982
156	T-B-23	25.59	25.7	28.09	28.16	-0.658527
157	T-B-24	25.67	25.78	27.95	27.88	-0.368527
158	T-C-19	25.71	25.63	26.92	26.48
159	T-C-20	25.8	25.75	26.91	26.71	0.78868
160	T-C-21	25.46	25.37	28.3	27.8	-0.792745
161	T-C-22	25.25	25.3	25.25	25.51	1.72107
162	T-C-23	26.29	26.32	28.39	28.6	-0.366104
163	T-C-24	25.9	26.02	28.3	28.81	-0.751333

## Sheet: hsa-miR-652-5p
NO	hsa-miR-652-5p	reference		Gene		logFC
1	Control	26.19	26.26	29.22	29.06	0.00764145
2	N22-A-13	26.33	26.4	28.92	29.62	0.0574697
3	N22-A-14	26.44	26.38	28.11	28.62	0.987731
4	N22-A-15	26.43	26.69	31.28	31.47	-1.88603
5	N22-A-16	25.89	26.06	28.01	28.45	0.684212
6	N22-A-17	26.08	26.07	28.93	28.69	0.189994
7	N22-A-18	26.05	26.27	30.12	30.12	-1.03581
8	N22-B-13	26.03	26.22	29.26	29.11	-0.134926
9	N22-B-14	25.68	25.59	30.74	30.51	-2.06472
10	N22-B-15	25.56	25.44	29.34	29.48	-0.987055
11	N22-B-16	25.79	25.67	27.99	27.41	0.9802
12	N22-B-17	25.94	25.86	29.46	29.99	-0.880243
13	N22-B-18	26.11	26.1	30.53	30.46	-1.46957
14	N22-C-13	25.82	25.92	29.58	28.87	-0.390891
15	N22-C-14	26.31	26.2	30.03	29.69	-0.673959
16	N22-C-15	26.03	26.15	30.97	30.52	-1.71628
17	N22-C-16	26.14	26.04	28.15	28.22	0.826291
18	N22-C-17	25.98	26.02	29.3	29.38	-0.419307
19	N22-C-18	25.8	25.79	28.8	28.36	0.151718
20	N22-D-13	26.21	26.4	31.4	31.34	-2.14156
21	N22-D-14	25.53	25.36	31.57	31.72	-3.27555
22	N22-D-15	25.91	26.08	30.13	30.92	-1.55409
23	N22-D-16	25.36	25.48	30.32	30.56	-2.09377
24	N22-D-17	25.8	25.92	29.98	29.83	-1.1218
25	N22-D-18	26.11	26.32	29	28.95	0.164034
26	N22-E-17	25.73	25.88	31.05	30.88	-2.23555
27	N22-E-18	26.21	26.2	28.17	28.54	0.781838
28	N22-E-19	25.99	25.81	30.03	30.04	-1.21219
29	N22-E-20	25.69	25.48	29.44	29.16	-0.7844
30	N22-E-21	25.56	25.82	30.05	30.09	-1.45401
31	N22-E-22	25.45	25.51	29.42	29.85	-1.21873
32	N22-E-23	25.48	25.56	29.2	29.17	-0.744368
33	N22-E-24	25.95	26.11	28.8	28.9	0.103083
34	C4-A-14	26.25	26.07	29.26	28.85	0.0423214
35	C4-A-15	25.6	25.33	29.33	28.56	-0.50292
36	C4-A-16	26.07	25.94	30.33	30.42	-1.44783
37	C4-A-17	25.32	25.35	28.92	29.14	-0.770733
38	C4-A-18	26.08	26.09	29.41	29.14	-0.263684
39	C4-A-19	26.13	26.19	28.86	28.9	0.200451
40	C4-A-20	26.09	26.22	28.88	29.05	0.113966
41	C4-B-13	25.7	25.53	26.82	27	1.63031
42	C4-B-14	25.66	25.42	29.18	28.6	-0.396062
43	C4-B-15	26.1	25.97	28.98	29.22	-0.138551
44	C4-B-16	26.17	26.29	28.43	28.52	0.676949
45	C4-B-17	25.36	25.48	29.11	28.54	-0.455783
46	C4-B-18	25.92	26	28.89	29.08	-0.10132
47	C4-C-13	25.89	25.69	28.57	28.49	0.184017
48	C4-C-14	26.12	26.14	28.66	28.77	0.336083
49	C4-C-15	25.29	25.14	30.39	29.77	-1.91
50	C4-C-16	25.52	25.61	29.13	29.19	-0.673986
51	C4-C-17	25.88	25.79	30.07	29.57	-1.04274
52	C4-C-18	25.76	25.69	29.84	29.8	-1.17444
53	C4-D-13	25.1	25.23	27.23	27.46	0.746042
54	C4-D-14	25.62	25.74	28.12	28.43	0.334558
55	C4-D-15	25.39	25.6	29.04	29.02	-0.611148
56	C4-D-16	26.29	26.34	29.05	28.47	0.504169
57	C4-D-17	26.34	26.18	31.79	31.08	-2.20954
58	C4-D-18	26.36	26.21	28.48	27.67	1.18806
59	C4-E-13	26.12	26.19	28.23	28.23
60	C4-E-14	25.85	25.95	29.82	29.89	-1.03371
61	C4-E-15	26.08	25.96	30.52	29.74	-1.13667
62	C4-E-16	26.06	25.99	28.73	29.06	0.0598395
63	C4-E-17	25.75	25.71	29.31	29.03	-0.513079
64	C4-E-18	25.56	25.87	30	29.51
65	T-A-13	25.57	25.43	27.31	26.99	1.28055
66	T-A-14	25.54	25.86	28.71	28.32	0.126993
67	T-A-15	25.76	25.97	29.39	29.45	-0.630871
68	T-A-16	25.75	25.59	28.39	29.65	-0.29439
69	T-A-17	25.65	25.87	29.1	28.63	-0.161755
70	T-A-18	25.7	25.54	29.46	28.58	-0.411701
71	T-B-13	25.78	25.65	28.23	28.28	0.38168
72	T-B-14	25.72	25.55	29.98	29.71	-1.28119
73	T-B-15	25.14	25.32	29.75	29.89	-1.6655
74	T-B-16	25.59	25.72	31.01	30.19	-1.96604
75	T-B-17	25.88	25.96	27.53	27.69	1.23277
76	T-B-18	26.16	26.24	29.68	28.89	-0.111034
77	T-C-13	25.75	25.76	28.26	28.5	0.299994
78	T-C-14	25.99	26.03	29.42	29.28	-0.418164
79	T-C-15	26.11	26.26	28.75	29.1	0.192536
80	T-C-16	25.72	25.67	29.58	29.55	-0.949705
81	T-C-17	25.62	25.85	30.06	29.83	-1.28084
82	T-C-18	25.92	25.8	29.73	28.79	-0.403512
83	N22-A-19	26.15	26.34	28.39	28.42	0.763204
84	N22-A-20	25.96	26.06	28.82	28.93
85	N22-A-21	25.91	25.72	29.58	29.54
86	N22-A-22	25.43	25.69	29.13	28.78	-0.458563
87	N22-A-23	26.12	26.18	29.47	29.77	-0.541904
88	N22-A-24	25.53	25.37	26.52	26.56	1.83236
89	N22-B-19	25.47	25.52	29.64	29.68	-1.24464
90	N22-B-20	25.87	25.97	28.47	28.09	0.573342
91	N22-B-21	25.8	25.81	28.79	28.88	-0.10929
92	N22-B-22	25.72	25.78	29.21	29.22	-0.544679
93	N22-B-23	26.12	26.01	29.74	29.41	-0.579537
94	N22-B-24	25.79	25.51	28.36	28.28	0.257337
95	N22-C-19	25.94	25.97	29.97	29.98	-1.09991
96	N22-C-20	26.25	26.18	29.19	28.85	0.125417
97	N22-C-21	25.46	25.56	28.96	29.1	-0.597436
98	N22-C-22	25.77	25.68	29.44	29.55	-0.84825
99	N22-C-23	25.74	25.67	31.68	32.3	-3.33152
100	N22-C-24	25.49	25.32	28.93	28.9	-0.587419
101	N22-D-19	25.4	25.48	28.73	28.27	-0.121189
102	N22-D-20	25.29	25.47	28.75	28.81	-0.476883
103	N22-D-21	25.87	25.77	28.97	29.07	-0.278267
104	N22-D-22	25.58	25.7	28.69	29.03	-0.28876
105	N22-D-23	25.41	25.8	29.21	29.18	-0.656783
106	N22-D-24	25.36	25.61	27.43	27.01	1.20564
107	N22-E-25	25.51	25.59	30.23	29.97	-1.6236
108	N22-E-26	25.79	25.89	29.74	29.88	-1.04744
109	N22-E-27	25.96	25.93	29.31	28.21	0.207471
110	N22-E-28	26.07	25.89	28.75	28.69	0.183117
111	N22-E-29	26.06	26	28.45	28.46	0.495321
112	N22-E-30	25.74	25.92	29.32	28.33	0.011109
113	N22-E-31	26.38	26.65	29.66	29.87	-0.319875
114	N22-E-32	25.98	26.06	30.5	30.52	-1.56941
115	C4-A-21	25.8	25.59	29.24	28.72	-0.33788
116	C4-A-22	25.7	25.58	28.88	29.03	-0.391804
117	C4-A-23	25.82	25.58	29.14	29	-0.443318
118	C4-A-24	25.45	25.57	27.69	27.78	0.696949
119	C4-A-25	25.5	25.52	29.84	29.77
120	C4-A-26	26.14	26.04	28.85	28.69	0.243083
121	C4-A-27	25.74	25.63	30.15	30.55	-1.73013
122	C4-B-19	25.82	25.9	29.19	29.64	-0.616971
123	C4-B-20	25.61	25.69	29.55	29.74	-1.07132
124	C4-B-21	26.3	26.2	27.37	27.27	1.85173
125	C4-B-22	25.79	25.9	29.93	29.48	-0.921477
126	C4-B-23	26.11	26.32	28.32	28.65	0.663233
127	C4-B-24	25.94	25.97	29.23	29.04	-0.256796
128	C4-C-19	25.51	25.4	28.22	28.52	0.013832
129	C4-C-20	25.66	25.32	29.15	28.94	-0.62119
130	C4-C-21	25.6	25.64	29.13	28.67	-0.341605
131	C4-C-22	25.92	25.89	28.93	28.62	0.0583884
132	C4-C-23	25.41	25.34	28.86	28.51	-0.378988
133	C4-C-24	25.76	25.83	29.73	30.08	-1.17899
134	C4-D-19	25.36	25.33	29.8	29.45	-1.34933
135	C4-D-20	25.48	25.57	30.46	30.58	-2.07305
136	C4-D-21	25.52	25.54	28.63	28.27	0.0112346
137	C4-D-22	26.13	25.97	28.76	28.71	0.237434
138	C4-D-23	26.19	26.12	27.87	28.78	0.821015
139	C4-D-24	25.89	26.05	29.76	28.23	0.0911926
140	C4-E-19	25.61	25.76	29.29	28.66	-0.333932
141	C4-E-20	25.39	25.32	29.52	29.79	-1.37327
142	C4-E-21	25.93	26.05	29.32	28.4	0.123372
143	C4-E-22	25.64	25.51	28.79	28.85	-0.323224
144	C4-E-23	25.74	25.62	28.55	28.95	-0.134934
145	C4-E-24	25.8	25.87	28.9	28.81	-0.0988738
146	T-A-19	25.84	25.83	32.38	31.98	-3.41117
147	T-A-20	26.16	25.94	30.27	30.68	-1.48629
148	T-A-21	25.51	25.27	29.11	28.43	-0.415317
149	T-A-22	26.31	26.16	30.58	31.06	-1.64318
150	T-A-23	25.41	25.49	28.74	28.92	-0.45664
151	T-A-24	26.12	26.29	30.25	30.48	-1.23292
152	T-B-19	25.76	25.5	28.57	28.67	-0.0632846
153	T-B-20	25.79	25.89	28.75	28.53	0.125056
154	T-B-21	25.95	25.85	28.97	29.06	-0.193432
155	T-B-22	25.43	25.22	29.43	29.42	-1.17617
156	T-B-23	25.59	25.7	29.09	28.76	-0.349537
157	T-B-24	25.67	25.78	28.82	28.73	-0.12825
158	T-C-19	25.71	25.63	29.82	29.78
159	T-C-20	25.8	25.75	30.73	30.12	-1.69778
160	T-C-21	25.46	25.37	28.93	28.68	-0.46389
161	T-C-22	25.25	25.3	31.32	31.58	-3.24893
162	T-C-23	26.29	26.32	30.53	30.13	-1.0911
163	T-C-24	25.9	26.02	28.22	28.37	0.588196

## Sheet: hsa-miR-148b-5p
NO	hsa-miR-148b-5p	reference		Gene		logFC
1	Control	26.19	26.26	28.46	28.51	0.000641109
2	N22-A-13	26.33	26.4	27.68	28.01	0.789839
3	N22-A-14	26.44	26.38	28	27.84	0.752529
4	N22-A-15	26.43	26.69	30.32	30.69	-1.66732
5	N22-A-16	25.89	26.06	28.41	28.4	-0.167489
6	N22-A-17	26.08	26.07	27.97	28.29	0.213863
7	N22-A-18	26.05	26.27	31.26	30.86	-2.62199
8	N22-B-13	26.03	26.22	30.31	29.91	-1.70806
9	N22-B-14	25.68	25.59	31.74	31.27	-3.59024
10	N22-B-15	25.56	25.44	26.84	27.27	0.722209
11	N22-B-16	25.79	25.67	29.02	29.15	-1.09229
12	N22-B-17	25.94	25.86	27.78	28.11	0.224969
13	N22-B-18	26.11	26.1	28.18	28.07	0.241057
14	N22-C-13	25.82	25.92	28.58	28.55	-0.434056
15	N22-C-14	26.31	26.2	29.44	29.55	-0.977904
16	N22-C-15	26.03	26.15	28.04	27.71	0.485662
17	N22-C-16	26.14	26.04	28.52	28.52	-0.169134
18	N22-C-17	25.98	26.02	31.87	30.92	-3.05804
19	N22-C-18	25.8	25.79	30.42	30.48	-2.39468
20	N22-D-13	26.21	26.4	31.67	32.13	-3.31362
21	N22-D-14	25.53	25.36	31.78	32.53	-4.3993
22	N22-D-15	25.91	26.08	28.67	28.62	-0.387281
23	N22-D-16	25.36	25.48	29.9	30.36	-2.4305
24	N22-D-17	25.8	25.92	27.83	27.57	0.427096
25	N22-D-18	26.11	26.32	28.36	28.44	0.0793721
26	N22-E-17	25.73	25.88	32.08	31.78	-3.85527
27	N22-E-18	26.21	26.2	28.02	27.79	0.564587
28	N22-E-19	25.99	25.81	26.02	26.32	2.00059
29	N22-E-20	25.69	25.48	28.62	29.15	-1.01198
30	N22-E-21	25.56	25.82	28.31	28.04	-0.212844
31	N22-E-22	25.45	25.51	30.08	29.95	-2.27322
32	N22-E-23	25.48	25.56	28.38	28.09	-0.447171
33	N22-E-24	25.95	26.11	27.64	27.72	0.612771
34	C4-A-14	26.25	26.07	28.21	27.69	0.496108
35	C4-A-15	25.6	25.33	27.64	27.66	0.0813418
36	C4-A-16	26.07	25.94	30.82	30.6	-2.43935
37	C4-A-17	25.32	25.35	29.42	29.61	-1.9168
38	C4-A-18	26.08	26.09	31.24	30.38	-2.40184
39	C4-A-19	26.13	26.19	28.87	28.85	-0.439653
40	C4-A-20	26.09	26.22	28.61	28.96	-0.357948
41	C4-B-13	25.7	25.53	27.3	26.81	0.843206
42	C4-B-14	25.66	25.42	27.03	26.71	0.943839
43	C4-B-15	26.1	25.97	27.16	28.1	0.741705
44	C4-B-16	26.17	26.29	27.45	27	1.28372
45	C4-B-17	25.36	25.48	27.9	27.93	-0.233675
46	C4-B-18	25.92	26	28.33	28.46	-0.172982
47	C4-C-13	25.89	25.69	28.75	27.75	-0.111575
48	C4-C-14	26.12	26.14	28.12	29.1	-0.138305
49	C4-C-15	25.29	25.14	29.98	30.31	-2.65864
50	C4-C-16	25.52	25.61	30.4	30.45	-2.59908
51	C4-C-17	25.88	25.79	29.3	29.56	-1.32845
52	C4-C-18	25.76	25.69	28.02	27.59	0.196386
53	C4-D-13	25.1	25.23	29.39	29.35	-1.9434
54	C4-D-14	25.62	25.74	28.27	28.82	-0.5777
55	C4-D-15	25.39	25.6	27	26.51	1.02452
56	C4-D-16	26.29	26.34	28.61	28.65	-0.0546448
57	C4-D-17	26.34	26.18	31.54	31.85	-3.16447
58	C4-D-18	26.36	26.21	28.06	28.5	0.283658
59	C4-E-13	26.12	26.19	28.49	28.27
60	C4-E-14	25.85	25.95	30.32	30.28	-2.139
61	C4-E-15	26.08	25.96	29.37	29.32	-1.06354
62	C4-E-16	26.06	25.99	26.14	25.87	2.28673
63	C4-E-17	25.75	25.71	28.62	28.33	-0.477587
64	C4-E-18	25.56	25.87	29.94	29.97
65	T-A-13	25.57	25.43	27.68	27.64	0.101836
66	T-A-14	25.54	25.86	28.43	28.22	-0.352328
67	T-A-15	25.76	25.97	30.21	29.46	-1.65798
68	T-A-16	25.75	25.59	27.89	28.22	-0.113368
69	T-A-17	25.65	25.87	28.1	28.91	-0.424695
70	T-A-18	25.7	25.54	28.23	28.55	-0.498929
71	T-B-13	25.78	25.65	28.25	28.23	-0.263502
72	T-B-14	25.72	25.55	29.64	29.97	-1.89808
73	T-B-15	25.14	25.32	30.02	29.73	-2.37492
74	T-B-16	25.59	25.72	27.51	27.69	0.319269
75	T-B-17	25.88	25.96	28.42	28.82	-0.425627
76	T-B-18	26.16	26.24	28.1	28.68	0.0995071
77	T-C-13	25.75	25.76	28.66	28.5	-0.562774
78	T-C-14	25.99	26.03	28.04	28.55	-0.0024418
79	T-C-15	26.11	26.26	28.45	28.2	0.127357
80	T-C-16	25.72	25.67	29.73	29.95	-1.88059
81	T-C-17	25.62	25.85	30.05	29.92	-1.98396
82	T-C-18	25.92	25.8	28.54	28.78	-0.533768
83	N22-A-19	26.15	26.34	28.32	28.81	-0.0361706
84	N22-A-20	25.96	26.06	29.77	30.56
85	N22-A-21	25.91	25.72	29.36	30.15
86	N22-A-22	25.43	25.69	29.21	27.64	-0.395358
87	N22-A-23	26.12	26.18	26.59	26.81	1.7145
88	N22-A-24	25.53	25.37	29.05	28.59	-1.08953
89	N22-B-19	25.47	25.52	29.28	29.51	-1.6352
90	N22-B-20	25.87	25.97	29.67	29.94	-1.61783
91	N22-B-21	25.8	25.81	29.56	29.67	-1.54894
92	N22-B-22	25.72	25.78	27.57	27.43	0.512009
93	N22-B-23	26.12	26.01	28.54	29.09	-0.462899
94	N22-B-24	25.79	25.51	28.24	28.54	-0.465434
95	N22-C-19	25.94	25.97	29.87	29.86	-1.64991
96	N22-C-20	26.25	26.18	28.76	28.1	0.0828418
97	N22-C-21	25.46	25.56	28.27	28.2	-0.463709
98	N22-C-22	25.77	25.68	27.49	27.92	0.296663
99	N22-C-23	25.74	25.67	31.1	32.03	-3.5259
100	N22-C-24	25.49	25.32	27.69	28.34	-0.311196
101	N22-D-19	25.4	25.48	28.13	27.78	-0.243858
102	N22-D-20	25.29	25.47	27.81	28.04	-0.277616
103	N22-D-21	25.87	25.77	29.5	30.03	-1.65993
104	N22-D-22	25.58	25.7	26.89	27.13	0.896232
105	N22-D-23	25.41	25.8	27.8	28.05	-0.041453
106	N22-D-24	25.36	25.61	27.95	28.3	-0.364004
107	N22-E-25	25.51	25.59	29.65	29.52	-1.77298
108	N22-E-26	25.79	25.89	29.88	29.87	-1.77413
109	N22-E-27	25.96	25.93	27.48	27.63	0.652027
110	N22-E-28	26.07	25.89	29.4	30.19	-1.49878
111	N22-E-29	26.06	26	28.42	28.65	-0.24011
112	N22-E-30	25.74	25.92	28.04	27.63	0.272321
113	N22-E-31	26.38	26.65	29.91	29.68	-1.00911
114	N22-E-32	25.98	26.06	31.28	31.65	-3.17262
115	C4-A-21	25.8	25.59	28.18	28.14	-0.201044
116	C4-A-22	25.7	25.58	29.85	29.95	-1.99789
117	C4-A-23	25.82	25.58	29.15	30.04	-1.56245
118	C4-A-24	25.45	25.57	30.2	29.98	-2.31456
119	C4-A-25	25.5	25.52	30.17	29.99
120	C4-A-26	26.14	26.04	29.8	30.19	-1.631
121	C4-A-27	25.74	25.63	29.94	30.56	-2.2709
122	C4-B-19	25.82	25.9	30.28	29.9	-1.95697
123	C4-B-20	25.61	25.69	29.6	29.68	-1.72889
124	C4-B-21	26.3	26.2	32.28	31.07	-3.04083
125	C4-B-22	25.79	25.9	30.6	30.4	-2.39049
126	C4-B-23	26.11	26.32	31.87	30.87	-2.80622
127	C4-B-24	25.94	25.97	29.3	29.6	-1.22714
128	C4-C-19	25.51	25.4	28.31	28.16	-0.517003
129	C4-C-20	25.66	25.32	27.98	27.53	0.0224675
130	C4-C-21	25.6	25.64	27.2	27.19	0.685147
131	C4-C-22	25.92	25.89	27.69	27.54	0.552027
132	C4-C-23	25.41	25.34	30.51	29.61	-2.3555
133	C4-C-24	25.76	25.83	29.96	30.21	-2.02417
134	C4-D-19	25.36	25.33	29.82	30.41	-2.47997
135	C4-D-20	25.48	25.57	31.65	31.73	-3.90374
136	C4-D-21	25.52	25.54	30.26	30.43	-2.55246
137	C4-D-22	26.13	25.97	27.19	27.52	0.966632
138	C4-D-23	26.19	26.12	30.19	29.77	-1.54935
139	C4-D-24	25.89	26.05	27.17	26.99	1.15502
140	C4-E-19	25.61	25.76	28.71	28.41	-0.605268
141	C4-E-20	25.39	25.32	30.36	29.68	-2.36488
142	C4-E-21	25.93	26.05	28.09	27.93	0.243464
143	C4-E-22	25.64	25.51	27.18	27.06	0.717711
144	C4-E-23	25.74	25.62	28.29	27.84	-0.106278
145	C4-E-24	25.8	25.87	28.32	28.84	-0.461273
146	T-A-19	25.84	25.83	31.43	31.04	-3.12685
147	T-A-20	26.16	25.94	29.96	29.79	-1.55831
148	T-A-21	25.51	25.27	28.85	28.38	-0.94096
149	T-A-22	26.31	26.16	31.76	31.62	-3.19135
150	T-A-23	25.41	25.49	28.53	28.82	-0.957171
151	T-A-24	26.12	26.29	30.88	30.43	-2.17002
152	T-B-19	25.76	25.5	29.56	29.73	-1.74665
153	T-B-20	25.79	25.89	27.55	28.31	0.220343
154	T-B-21	25.95	25.85	27.6	27.33	0.702173
155	T-B-22	25.43	25.22	30.7	30.45	-2.98077
156	T-B-23	25.59	25.7	28.29	28.3	-0.388943
157	T-B-24	25.67	25.78	28.91	28.52	-0.715813
158	T-C-19	25.71	25.63	30.6	30.35
159	T-C-20	25.8	25.75	28.49	28.28	-0.345966
160	T-C-21	25.46	25.37	27.99	28.5	-0.546879
161	T-C-22	25.25	25.3	31.33	31.3	-3.77971
162	T-C-23	26.29	26.32	29.72	30.05	-1.31051
163	T-C-24	25.9	26.02	28.08	28.01	0.176672

## Sheet: hsa-miR-142-5p
NO	hsa-miR-142-5p	reference		Gene		logFC
1	Control	26.19	26.26	28.71	28.82	0.00147264
2	N22-A-13	26.33	26.4	28.54	28.33	0.474242
3	N22-A-14	26.44	26.38	28.25	28.13	0.761559
4	N22-A-15	26.43	26.69	29.46	29.98	-0.590848
5	N22-A-16	25.89	26.06	28.78	28.73	-0.237281
6	N22-A-17	26.08	26.07	28.56	28.99	-0.14403
7	N22-A-18	26.05	26.27	30.32	29.98	-1.43582
8	N22-B-13	26.03	26.22	28.96	28.61	-0.106287
9	N22-B-14	25.68	25.59	30.98	30.81	-2.7168
10	N22-B-15	25.56	25.44	29.6	29.4	-1.45529
11	N22-B-16	25.79	25.67	29.66	29.2	-1.1405
12	N22-B-17	25.94	25.86	28.96	28.85	-0.463397
13	N22-B-18	26.11	26.1	29.32	29.02	-0.517207
14	N22-C-13	25.82	25.92	29.19	29.52	-0.934719
15	N22-C-14	26.31	26.2	29.69	29.4	-0.741677
16	N22-C-15	26.03	26.15	30.22	30.66	-1.79204
17	N22-C-16	26.14	26.04	28.29	28.36	0.306291
18	N22-C-17	25.98	26.02	29.5	29.75	-1.07945
19	N22-C-18	25.8	25.79	29.51	29.32	-1.07687
20	N22-D-13	26.21	26.4	30.91	30.48	-1.83091
21	N22-D-14	25.53	25.36	31.38	31.41	-3.40742
22	N22-D-15	25.91	26.08	30.95	30.57	-2.21002
23	N22-D-16	25.36	25.48	29.99	30.26	-2.15745
24	N22-D-17	25.8	25.92	29.42	29.64	-1.12456
25	N22-D-18	26.11	26.32	27.27	27.34	1.45424
26	N22-E-17	25.73	25.88	30.96	31.13	-2.69555
27	N22-E-18	26.21	26.2	27.92	27.79	0.891472
28	N22-E-19	25.99	25.81	29.67	29.98	-1.37388
29	N22-E-20	25.69	25.48	28.76	28.62	-0.559485
30	N22-E-21	25.56	25.82	30.55	30.31	-2.18917
31	N22-E-22	25.45	25.51	26.12	26.51	1.71845
32	N22-E-23	25.48	25.56	29.66	29.67	-1.60444
33	N22-E-24	25.95	26.11	28.25	28.43	0.235022
34	C4-A-14	26.25	26.07	28.88	29.15	-0.305887
35	C4-A-15	25.6	25.33	28.88	28.75	-0.802229
36	C4-A-16	26.07	25.94	28.95	29.2	-0.523128
37	C4-A-17	25.32	25.35	28.88	28.59	-0.852648
38	C4-A-18	26.08	26.09	30.39	29.9	-1.49929
39	C4-A-19	26.13	26.19	29.57	29.86	-1.00741
40	C4-A-20	26.09	26.22	28.83	29.25	-0.328306
41	C4-B-13	25.7	25.53	28.62	28.47	-0.385549
42	C4-B-14	25.66	25.42	27.89	28.27	0.0174602
43	C4-B-15	26.1	25.97	28.28	28.73	0.0889384
44	C4-B-16	26.17	26.29	28.21	28.54	0.405662
45	C4-B-17	25.36	25.48	28.68	28.76	-0.758198
46	C4-B-18	25.92	26	27.58	27.56	0.930589
47	C4-C-13	25.89	25.69	28.12	28.53	0.022979
48	C4-C-14	26.12	26.14	28.21	28.3	0.415736
49	C4-C-15	25.29	25.14	27.23	27.54	0.380259
50	C4-C-16	25.52	25.61	29.58	29.92	-1.63431
51	C4-C-17	25.88	25.79	29.71	29.73	-1.34426
52	C4-C-18	25.76	25.69	27.62	27.8	0.55823
53	C4-D-13	25.1	25.23	29.82	29.32	-1.84198
54	C4-D-14	25.62	25.74	28.17	28.65	-0.168881
55	C4-D-15	25.39	25.6	28.79	28.7	-0.705481
56	C4-D-16	26.29	26.34	27.86	28.73	0.624827
57	C4-D-17	26.34	26.18	31.23	31.83	-2.69681
58	C4-D-18	26.36	26.21	28.73	28.58	0.173897
59	C4-E-13	26.12	26.19	28.51	28.64
60	C4-E-14	25.85	25.95	30.39	30.44	-1.97392
61	C4-E-15	26.08	25.96	29.62	29.61	-1.05374
62	C4-E-16	26.06	25.99	30.14	29.97	-1.48707
63	C4-E-17	25.75	25.71	27.43	28.07	0.555341
64	C4-E-18	25.56	25.87	28.83	29.33
65	T-A-13	25.57	25.43	27.96	28.37	-0.108786
66	T-A-14	25.54	25.86	28.42	28.81	-0.353007
67	T-A-15	25.76	25.97	29.71	29.75	-1.32104
68	T-A-16	25.75	25.59	28.42	28.59	-0.290281
69	T-A-17	25.65	25.87	28.67	28.7	-0.380733
70	T-A-18	25.7	25.54	29.38	30.09	-1.52954
71	T-B-13	25.78	25.65	28.52	28.58	-0.293224
72	T-B-14	25.72	25.55	28.66	28.74	-0.521943
73	T-B-15	25.14	25.32	27.54	27.9	0.0640054
74	T-B-16	25.59	25.72	27.53	27.38	0.743412
75	T-B-17	25.88	25.96	28.52	28.89	-0.232616
76	T-B-18	26.16	26.24	28.74	28.63	0.0566026
77	T-C-13	25.75	25.76	29.35	29.03	-0.886137
78	T-C-14	25.99	26.03	28.12	28.08	0.450277
79	T-C-15	26.11	26.26	29.23	30.02	-0.84464
80	T-C-16	25.72	25.67	29.46	29.98	-1.46148
81	T-C-17	25.62	25.85	28.1	28.16	0.14989
82	T-C-18	25.92	25.8	26.76	27.43	1.3448
83	N22-A-19	26.15	26.34	28	28.37	0.614955
84	N22-A-20	25.96	26.06	29.26	29.11
85	N22-A-21	25.91	25.72	29	29.07
86	N22-A-22	25.43	25.69	27.67	27.55	0.497096
87	N22-A-23	26.12	26.18	30.26	30.14	-1.50844
88	N22-A-24	25.53	25.37	30.1	29.87	-1.9882
89	N22-B-19	25.47	25.52	29.06	29.03	-1.00971
90	N22-B-20	25.87	25.97	27.24	27.41	1.13837
91	N22-B-21	25.8	25.81	30.26	30.01	-1.78458
92	N22-B-22	25.72	25.78	30.25	30.09	-1.87747
93	N22-B-23	26.12	26.01	31	30.45	-2.0929
94	N22-B-24	25.79	25.51	28.06	28.34	0.00356442
95	N22-C-19	25.94	25.97	29.41	30	-1.17997
96	N22-C-20	26.25	26.18	28.46	29.01	0.0464769
97	N22-C-21	25.46	25.56	28.34	28.22	-0.227886
98	N22-C-22	25.77	25.68	27.32	27.06	1.08155
99	N22-C-23	25.74	25.67	31.25	31.12	-2.93811
100	N22-C-24	25.49	25.32	29.66	29.96	-1.85471
101	N22-D-19	25.4	25.48	28.74	28.51	-0.639867
102	N22-D-20	25.29	25.47	28.85	28.79	-0.896883
103	N22-D-21	25.87	25.77	30.12	29.2	-1.22701
104	N22-D-22	25.58	25.7	28.18	28.13	0.0264639
105	N22-D-23	25.41	25.8	27.92	28.65	-0.0811735
106	N22-D-24	25.36	25.61	28.16	28.25	-0.17389
107	N22-E-25	25.51	25.59	29.63	29.97	-1.69945
108	N22-E-26	25.79	25.89	27.25	27.41	1.05308
109	N22-E-27	25.96	25.93	28.65	28.61	-0.144783
110	N22-E-28	26.07	25.89	30.12	29.92	-1.49373
111	N22-E-29	26.06	26	28.63	28.79	-0.137471
112	N22-E-30	25.74	25.92	27.95	28.25	0.280589
113	N22-E-31	26.38	26.65	28.47	28.75	0.458089
114	N22-E-32	25.98	26.06	30.27	30.62	-1.87386
115	C4-A-21	25.8	25.59	28.62	28.94	-0.532328
116	C4-A-22	25.7	25.58	30.03	29.74	-1.69648
117	C4-A-23	25.82	25.58	30.52	30.43	-2.22931
118	C4-A-24	25.45	25.57	29.15	29.22	-1.13333
119	C4-A-25	25.5	25.52	28.24	28.38
120	C4-A-26	26.14	26.04	29.88	29.77	-1.19309
121	C4-A-27	25.74	25.63	27.29	27.6	0.789359
122	C4-B-19	25.82	25.9	30.3	29.36	-1.3542
123	C4-B-20	25.61	25.69	29.25	29.31	-1.08913
124	C4-B-21	26.3	26.2	30.59	30.97	-1.97666
125	C4-B-22	25.79	25.9	27.32	27.35	1.05113
126	C4-B-23	26.11	26.32	30.43	30.37	-1.64087
127	C4-B-24	25.94	25.97	28.7	28.61	-0.15922
128	C4-C-19	25.51	25.4	28.31	29.44	-0.771034
129	C4-C-20	25.66	25.32	28.53	28.18	-0.304419
130	C4-C-21	25.6	25.64	27.6	28.13	0.319341
131	C4-C-22	25.92	25.89	27.87	28.75	0.20116
132	C4-C-23	25.41	25.34	27.94	27.71	0.0950031
133	C4-C-24	25.76	25.83	28.23	28.56	-0.0501605
134	C4-D-19	25.36	25.33	30.18	30.02	-2.21271
135	C4-D-20	25.48	25.57	30.61	30.72	-2.59825
136	C4-D-21	25.52	25.54	28.36	28.17	-0.19184
137	C4-D-22	26.13	25.97	28.22	28.44	0.266406
138	C4-D-23	26.19	26.12	29.47	30.01	-1.01946
139	C4-D-24	25.89	26.05	28.21	28.87	0.0096342
140	C4-E-19	25.61	25.76	28.78	28.1	-0.173353
141	C4-E-20	25.39	25.32	29.97	29.79	-1.98177
142	C4-E-21	25.93	26.05	28	27.62	0.733723
143	C4-E-22	25.64	25.51	28.16	28.41	-0.163128
144	C4-E-23	25.74	25.62	28.12	27.42	0.493293
145	C4-E-24	25.8	25.87	29.12	29.26	-0.812878
146	T-A-19	25.84	25.83	28.02	27.86	0.437226
147	T-A-20	26.16	25.94	29.5	30.15	-1.19451
148	T-A-21	25.51	25.27	28.7	28.23	-0.51096
149	T-A-22	26.31	26.16	29.31	29.23	-0.492497
150	T-A-23	25.41	25.49	29.02	28.82	-0.925983
151	T-A-24	26.12	26.29	28.8	28.92	-0.11125
152	T-B-19	25.76	25.5	28.21	28.5	-0.171876
153	T-B-20	25.79	25.89	28.14	28.49	0.0764542
154	T-B-21	25.95	25.85	28.52	28.33	0.0189918
155	T-B-22	25.43	25.22	29.1	29.1	-1.23118
156	T-B-23	25.59	25.7	28.35	28.17	-0.0711464
157	T-B-24	25.67	25.78	28.72	28.8	-0.493397
158	T-C-19	25.71	25.63	29.87	30.01
159	T-C-20	25.8	25.75	29.62	29.7	-1.34423
160	T-C-21	25.46	25.37	29.56	28.84	-1.19984
161	T-C-22	25.25	25.3	28.88	29.06	-1.15198
162	T-C-23	26.29	26.32	30.53	30.31	-1.57073
163	T-C-24	25.9	26.02	28.32	27.98	0.36124

## Sheet: hsa-miR-376a-5p
NO	hsa-miR-376a-5p	reference		Gene		logFC
1	Control	26.19	26.26	31.5	31.16	0.0154174
2	N22-A-13	26.33	26.4	31.48	30.99	0.261128
3	N22-A-14	26.44	26.38	32.47	31.76	-0.551445
4	N22-A-15	26.43	26.69	33.56	33.3	-1.7483
5	N22-A-16	25.89	26.06	31.24	31.14	-0.101631
6	N22-A-17	26.08	26.07	31.25	30.73	0.218311
7	N22-A-18	26.05	26.27	31.17	31.27	0.0550557
8	N22-B-13	26.03	26.22	32.16	32.72	-1.17487
9	N22-B-14	25.68	25.59	34.59	34.92	-3.99988
10	N22-B-15	25.56	25.44	31.17	31.26	-0.603051
11	N22-B-16	25.79	25.67	32.34	32.09	-1.36834
12	N22-B-17	25.94	25.86	33.88	33.76	-2.8082
13	N22-B-18	26.11	26.1	33.66	33.33	-2.27058
14	N22-C-13	25.82	25.92	31.79	31.71	-0.768579
15	N22-C-14	26.31	26.2	33.05	33.02	-1.66887
16	N22-C-15	26.03	26.15	32.27	31.66	-0.73175
17	N22-C-16	26.14	26.04	31.99	31.6	-0.580995
18	N22-C-17	25.98	26.02	33.91	34.91	-3.2149
19	N22-C-18	25.8	25.79	30.63	31.25	-0.0019388
20	N22-D-13	26.21	26.4	34.71	34.97	-3.41603
21	N22-D-14	25.53	25.36	35.07	34.65	-4.28727
22	N22-D-15	25.91	26.08	31.56	31.96	-0.638679
23	N22-D-16	25.36	25.48	34.02	33.41	-3.15175
24	N22-D-17	25.8	25.92	31.88	31.98	-0.957886
25	N22-D-18	26.11	26.32	32.08	31.89	-0.653057
26	N22-E-17	25.73	25.88	34.9	35.7	-4.3283
27	N22-E-18	26.21	26.2	31.07	30.89	0.337814
28	N22-E-19	25.99	25.81	33.99	34.42	-3.17623
29	N22-E-20	25.69	25.48	32.76	32.38	-1.85871
30	N22-E-21	25.56	25.82	33.15	32.87	-2.19737
31	N22-E-22	25.45	25.51	33.01	33.11	-2.46882
32	N22-E-23	25.48	25.56	34.04	33.7	-3.22945
33	N22-E-24	25.95	26.11	33.58	33.52	-2.40747
34	C4-A-14	26.25	26.07	31.03	30.89	0.314503
35	C4-A-15	25.6	25.33	31.75	31.18	-0.855724
36	C4-A-16	26.07	25.94	33.6	33.43	-2.39603
37	C4-A-17	25.32	25.35	32.63	32.11	-1.90162
38	C4-A-18	26.08	26.09	34.13	34.01	-2.87374
39	C4-A-19	26.13	26.19	30.87	30.71	0.482529
40	C4-A-20	26.09	26.22	32.32	32.76	-1.25683
41	C4-B-13	25.7	25.53	30.65	30.65	0.0775025
42	C4-B-14	25.66	25.42	31.13	30.95	-0.38221
43	C4-B-15	26.1	25.97	30.74	30.62	0.467711
44	C4-B-16	26.17	26.29	30.64	30.87	0.590826
45	C4-B-17	25.36	25.48	31.59	31.69	-1.10789
46	C4-B-18	25.92	26	31.07	30.87	0.104017
47	C4-C-13	25.89	25.69	31.25	31.58	-0.502122
48	C4-C-14	26.12	26.14	32.83	33.49	-1.88255
49	C4-C-15	25.29	25.14	31.41	31.02	-0.874913
50	C4-C-16	25.52	25.61	31.36	31.73	-0.857469
51	C4-C-17	25.88	25.79	34.15	33.97	-3.11149
52	C4-C-18	25.76	25.69	34.1	33.47	-2.91546
53	C4-D-13	25.1	25.23	30.21	30.1	0.122512
54	C4-D-14	25.62	25.74	30.91	31.68	-0.45298
55	C4-D-15	25.39	25.6	31.45	31.35	-0.790316
56	C4-D-16	26.29	26.34	30.98	31.43	0.237691
57	C4-D-17	26.34	26.18	33.1	33.51	-1.91827
58	C4-D-18	26.36	26.21	33.64	33.78	-2.31135
59	C4-E-13	26.12	26.19	33.23	33.6
60	C4-E-14	25.85	25.95	34.04	34.47	-3.22817
61	C4-E-15	26.08	25.96	31.62	31.69	-0.523328
62	C4-E-16	26.06	25.99	31.1	31.09	0.0404332
63	C4-E-17	25.75	25.71	30.89	31.21	-0.201007
64	C4-E-18	25.56	25.87	31.61	31.6
65	T-A-13	25.57	25.43	31.12	30.63	-0.242599
66	T-A-14	25.54	25.86	31.66	30.72	-0.295905
67	T-A-15	25.76	25.97	34.23	34.41	-3.33838
68	T-A-16	25.75	25.59	30.71	30.78	0.0376414
69	T-A-17	25.65	25.87	31.33	31.4	-0.490386
70	T-A-18	25.7	25.54	31.03	31.56	-0.538581
71	T-B-13	25.78	25.65	31.86	30.76	-0.381143
72	T-B-14	25.72	25.55	34.21	34.37	-3.54028
73	T-B-15	25.14	25.32	32.37	32.01	-1.83599
74	T-B-16	25.59	25.72	34.66	34.2	-3.64528
75	T-B-17	25.88	25.96	31.35	31.81	-0.531189
76	T-B-18	26.16	26.24	31.2	30.91	0.262829
77	T-C-13	25.75	25.76	32.35	32.51	-1.56277
78	T-C-14	25.99	26.03	32.06	31.85	-0.831044
79	T-C-15	26.11	26.26	31.47	31.71	-0.288066
80	T-C-16	25.72	25.67	32.43	32.38	-1.59957
81	T-C-17	25.62	25.85	34.21	34.55	-3.52043
82	T-C-18	25.92	25.8	31.17	30.95	-0.0845632
83	N22-A-19	26.15	26.34	31.94	31.68	-0.446025
84	N22-A-20	25.96	26.06	32.75	32.29
85	N22-A-21	25.91	25.72	32.63	32.68
86	N22-A-22	25.43	25.69	30.94	31.21	-0.392844
87	N22-A-23	26.12	26.18	34.1	34.42	-2.99083
88	N22-A-24	25.53	25.37	30.34	30.88	-0.022664
89	N22-B-19	25.47	25.52	31.94	32.05	-1.38874
90	N22-B-20	25.87	25.97	31.93	31.98	-0.923917
91	N22-B-21	25.8	25.81	30.28	30.78	0.406562
92	N22-B-22	25.72	25.78	33.41	33.3	-2.49364
93	N22-B-23	26.12	26.01	33.57	33.73	-2.47173
94	N22-B-24	25.79	25.51	31.04	31.11	-0.307793
95	N22-C-19	25.94	25.97	33.78	33.83	-2.73971
96	N22-C-20	26.25	26.18	30.91	31.09	0.32823
97	N22-C-21	25.46	25.56	31.23	30.83	-0.395315
98	N22-C-22	25.77	25.68	31.06	30.72	-0.0443054
99	N22-C-23	25.74	25.67	30.38	30.51	0.371888
100	N22-C-24	25.49	25.32	31.69	31.87	-1.25969
101	N22-D-19	25.4	25.48	31.79	31.6	-1.14132
102	N22-D-20	25.29	25.47	31.4	31.38	-0.89716
103	N22-D-21	25.87	25.77	33.87	34.6	-3.25845
104	N22-D-22	25.58	25.7	30.42	30.96	0.0863664
105	N22-D-23	25.41	25.8	29.33	29.4	1.36356
106	N22-D-24	25.36	25.61	31.94	31.59	-1.154
107	N22-E-25	25.51	25.59	31.27	31.23	-0.589307
108	N22-E-26	25.79	25.89	32.58	32.73	-1.70219
109	N22-E-27	25.96	25.93	31.49	31.83	-0.594929
110	N22-E-28	26.07	25.89	34.29	34.08	-3.08838
111	N22-E-29	26.06	26	30.84	30.77	0.335736
112	N22-E-30	25.74	25.92	31.18	31.81	-0.518076
113	N22-E-31	26.38	26.65	33.46	33.59	-1.89223
114	N22-E-32	25.98	26.06	34.33	34.5	-3.28194
115	C4-A-21	25.8	25.59	32.08	31.81	-1.12988
116	C4-A-22	25.7	25.58	30.72	30.54	0.124053
117	C4-A-23	25.82	25.58	34.03	34.34	-3.3617
118	C4-A-24	25.45	25.57	34.15	34.01	-3.45706
119	C4-A-25	25.5	25.52	34.58	33.94
120	C4-A-26	26.14	26.04	32.39	32.44	-1.21392
121	C4-A-27	25.74	25.63	32.11	32.17	-1.34364
122	C4-B-19	25.82	25.9	31.9	31.9	-0.929446
123	C4-B-20	25.61	25.69	31.89	31.49	-0.915627
124	C4-B-21	26.3	26.2	34.16	35.6	-3.34647
125	C4-B-22	25.79	25.9	32.34	32.26	-1.3434
126	C4-B-23	26.11	26.32	32.4	32.81	-1.26167
127	C4-B-24	25.94	25.97	34.21	33.08	-2.472
128	C4-C-19	25.51	25.4	30.92	31.06	-0.422254
129	C4-C-20	25.66	25.32	32.99	33.44	-2.58753
130	C4-C-21	25.6	25.64	31.56	31.79	-0.940283
131	C4-C-22	25.92	25.89	30.31	29.95	0.896278
132	C4-C-23	25.41	25.34	33.72	33.62	-3.18371
133	C4-C-24	25.76	25.83	32.32	31.99	-1.24016
134	C4-D-19	25.36	25.33	33.54	33.14	-2.8711
135	C4-D-20	25.48	25.57	33.57	33.74	-3.0168
136	C4-D-21	25.52	25.54	34.67	33.28	-3.17366
137	C4-D-22	26.13	25.97	30.77	30.79	0.382252
138	C4-D-23	26.19	26.12	34.03	33.52	-2.48716
139	C4-D-24	25.89	26.05	31.66	31.02	-0.222581
140	C4-E-19	25.61	25.76	32.68	32.53	-1.8061
141	C4-E-20	25.39	25.32	33.75	34.23	-3.5047
142	C4-E-21	25.93	26.05	30.82	31.03	0.180065
143	C4-E-22	25.64	25.51	31.77	31.59	-0.990731
144	C4-E-23	25.74	25.62	32.47	32.34	-1.61229
145	C4-E-24	25.8	25.87	30.68	30.53	0.342373
146	T-A-19	25.84	25.83	33.65	35.24	-3.29121
147	T-A-20	26.16	25.94	32.66	32.94	-1.62903
148	T-A-21	25.51	25.27	30.87	30.95	-0.404461
149	T-A-22	26.31	26.16	34.51	34.24	-3.02174
150	T-A-23	25.41	25.49	32.51	31.9	-1.61244
151	T-A-24	26.12	26.29	32.02	31.87	-0.625549
152	T-B-19	25.76	25.5	33.86	33.53	-2.93974
153	T-B-20	25.79	25.89	32.96	32.57	-1.801
154	T-B-21	25.95	25.85	33.05	33.61	-2.29213
155	T-B-22	25.43	25.22	33.98	33.63	-3.35559
156	T-B-23	25.59	25.7	31.52	31.64	-0.822705
157	T-B-24	25.67	25.78	32.14	31.98	-1.22173
158	T-C-19	25.71	25.63	33.05	32.91
159	T-C-20	25.8	25.75	34.61	34.42	-3.62666
160	T-C-21	25.46	25.37	32.76	32.38	-2.03182
161	T-C-22	25.25	25.3	31.88	31.76	-1.43354
162	T-C-23	26.29	26.32	30.7	30.26	0.951788
163	T-C-24	25.9	26.02	30.97	31.45	-0.118881
164	N22-F-1	25.13	25.62	31.71	31.29	-0.979066
165	N22-F-2	25.5	25.1	30.61	30.55	-0.155869
166	C4-F-1	26.23	26.24	31.18	30.74	0.401718
167	C4-F-2	25.74	26.22	33.41	33.78	-2.4733
168	T-D-1	25.91	26.16	31.72	31.52	-0.466129
169	T-D-2	26	26.31	32.19	31.7	-0.650986

[truncated: 3 more sheets: hsa-miR-378a-5p, hsa-miR-641, hsa-miR-101-3p]
